# Supplementary material for: Estimating the false-negative test probability of SARS-CoV-2 by RT-PCR
Source: Euro Surveill. 2020 Dec 17;25(50):2000568. doi: 10.2807/1560-7917.ES.2020.25.50.2000568 (PMC7812420; doi:10.2807/1560-7917.ES.2020.25.50.2000568)
Supplement: Supplementary Material 2 [file 20-00568_WIKRAMARATNA_SuppFile2_results.zip › 20-00568_WIKRAMARATNA_SuppFile2_results.csv]

Day_After_Symptoms	Sample_Type	Prob_False_Negative	Lower_CI_Prob_False_Negative	Upper_CI_Prob_False_Negative
0	Nasal	0.035654084	0.013848711	0.088561482
1	Nasal	0.043964604	0.018813656	0.099527492
2	Nasal	0.054102949	0.025382455	0.112032859
3	Nasal	0.066415411	0.034003022	0.126426254
4	Nasal	0.081286517	0.044888833	0.14313318
5	Nasal	0.099128785	0.058670724	0.162865934
6	Nasal	0.120364935	0.075813744	0.186534303
7	Nasal	0.145401215	0.096321246	0.214778101
8	Nasal	0.174588641	0.120149409	0.246437993
9	Nasal	0.208172442	0.14674158	0.285333305
10	Nasal	0.246238278	0.176587965	0.331284931
11	Nasal	0.288658606	0.211111925	0.380978276
12	Nasal	0.335049527	0.247564333	0.435789075
13	Nasal	0.384752872	0.287656305	0.491280151
14	Nasal	0.436853896	0.330395333	0.5479319
15	Nasal	0.490245222	0.378090116	0.603880377
16	Nasal	0.543725613	0.428254159	0.65596686
17	Nasal	0.59609377	0.480436693	0.704311732
18	Nasal	0.646251596	0.527791514	0.750050119
19	Nasal	0.693290401	0.575020882	0.791567879
20	Nasal	0.736544269	0.615903361	0.830227304
21	Nasal	0.775607001	0.652348205	0.865687969
22	Nasal	0.810316835	0.680020896	0.895473113
23	Nasal	0.840718725	0.705731141	0.920505694
24	Nasal	0.867015529	0.727059779	0.941122779
25	Nasal	0.889517372	0.744475151	0.956931904
26	Nasal	0.908596509	0.759819438	0.968922557
27	Nasal	0.924649303	0.77287986	0.977732217
28	Nasal	0.938068775	0.783858985	0.984218622
29	Nasal	0.949225963	0.79329504	0.988882724
30	Nasal	0.958459795	0.803611162	0.992232938
31	Nasal	0.966072922	0.812574007	0.994608167
0	Throat	0.09129209	0.034888934	0.213385866
1	Throat	0.111077363	0.046899078	0.238366538
2	Throat	0.134514544	0.061274021	0.26570274
3	Throat	0.161992684	0.080322517	0.296262557
4	Throat	0.193821533	0.102960343	0.331003181
5	Throat	0.23017636	0.131796578	0.370256933
6	Throat	0.271040074	0.16413602	0.412681288
7	Throat	0.316152904	0.199280971	0.459894355
8	Throat	0.364978015	0.239400555	0.510814291
9	Throat	0.416696364	0.282142635	0.564734001
10	Throat	0.470247735	0.327124749	0.618223021
11	Throat	0.524410334	0.374749474	0.67072093
12	Throat	0.577908296	0.422476477	0.718440521
13	Throat	0.629530694	0.470821505	0.761723614
14	Throat	0.678238083	0.523580936	0.800710707
15	Throat	0.723242467	0.575730151	0.834604663
16	Throat	0.764043485	0.624725199	0.862820612
17	Throat	0.800407317	0.671147224	0.888040311
18	Throat	0.832329794	0.712437508	0.908896992
19	Throat	0.859986084	0.749003029	0.926732586
20	Throat	0.88367597	0.781461484	0.942115698
21	Throat	0.903773481	0.808846699	0.955003661
22	Throat	0.92068546	0.830426959	0.965315546
23	Throat	0.934820668	0.847806728	0.973525156
24	Throat	0.946568927	0.862591653	0.980160069
25	Throat	0.956288463	0.875521284	0.985347313
26	Throat	0.964299741	0.885151284	0.989228509
27	Throat	0.970883124	0.893966635	0.992316134
28	Throat	0.976279877	0.900475558	0.994507711
29	Throat	0.980694832	0.906136198	0.996114747
30	Throat	0.98430035	0.911619832	0.997263095
31	Throat	0.98724069	0.916028554	0.998089336
