# Supplementary material for: Estimating the false-negative test probability of SARS-CoV-2 by RT-PCR
Source: Euro Surveill. 2020 Dec 17;25(50):2000568. doi: 10.2807/1560-7917.ES.2020.25.50.2000568 (PMC7812420; doi:10.2807/1560-7917.ES.2020.25.50.2000568)
Supplement: Supplementary Material 3 [file 20-00568_WIKRAMARATNA_SuppFile3_code_revised.zip]

Archive with 2 entries (2 files):
- 20-00568_WIKRAMARATNA_SuppFile3_code_revised.R
- Disclaimer for Supplementary file 3.docx
