# Supplementary material for: Estimating the false-negative test probability of SARS-CoV-2 by RT-PCR
Source: Euro Surveill. 2020 Dec 17;25(50):2000568. doi: 10.2807/1560-7917.ES.2020.25.50.2000568 (PMC7812420; doi:10.2807/1560-7917.ES.2020.25.50.2000568)
Supplement: Supplementary Material 3 [file 20-00568_WIKRAMARATNA_SuppFile3_code_revised.zip › 20-00568_WIKRAMARATNA_SuppFile3_code_revised.R]

####################################################################################
# Code for:                                                                        #  
# Estimating the false-negative test probability of SARS-CoV-2 by RT-PCR           #
#                                                                                  #
# This supplementary material is hosted by Eurosurveillance as supporting          #
# information alongside the article Estimating the false-negative test probability #
# of SARS-CoV-2 by RT-PCR, on behalf of the authors, who remain responsible for    #
# the accuracy and appropriateness of the content. The same standards for ethics,  #
# copyright, attributions and permissions as for the article apply. Supplements    #
# are not edited by Eurosurveillance and the journal is not responsible for the    #
# maintenance of any links or email addresses provided therein.                    #
# ##################################################################################

rm(list = ls(all = T))

pacman::p_load(mgcv, tidyverse, cowplot, patchwork)


read_csv("20-00568_WIKRAMARATNA_SuppFile 4_rawdata.csv") %>% 
  mutate(Patient = as.factor(Patient), 
         Paper = as.factor(Paper),
         N_genes = str_count(Target_gene, pattern = fixed('+')) + 1,
         N_genes = ifelse(is.na(N_genes), median(N_genes, na.rm = T), N_genes),
         N_genes = as.factor(N_genes),
         Target_gene = ifelse(is.na(Target_gene), Paper, Target_gene),
         Target_gene = as.factor(Target_gene)) -> study_data

# Only data sources with a specific swab type that appears in > 1 study are analysed
# (nasal and throat)
# Zou-Z and Kujawaski-1 and Danis-13 are excluded (the asymtomatic Danis case was screened at the data collection stage)

study_data %>%
  filter(Sample_Type %in% c('Nasal', 'Throat'),
         !Patient %in% c('Zou-Z', 'Kujawaski-1', 'Danis-13')) -> GAM_data

################
# Data summary #
################

# Total number of patients per study
GAM_data %>%
  group_by(Paper) %>%
  distinct(Patient) %>%
  count()

# Number of samples, of each type, per study
GAM_data %>%
  group_by(Paper, Sample_Type) %>%
  count()

# Study summary from raw proportions 
GAM_data %>%
  group_by(Day_After_Symptoms, Paper, Sample_Type) %>%
  summarise(S = sum(Test_Result), N = n(), p = S / N) %>%
  ggplot(aes(x = Day_After_Symptoms, y = p, col = Paper, size = N))+
  geom_point(alpha = 0.85)+
  facet_wrap(~ Sample_Type, ncol = 2)+
  scale_color_viridis_d(option = 'magma')+
  xlab("Days since symptom onset") + 
  ylab("Proportion positive")+
  theme_minimal()+
  theme(strip.background = element_rect(fill = "black", colour = "black"),
        panel.border = element_rect(fill = "transparent", colour = "black"),
        panel.grid.major = element_line(size = 0.25, colour = "lightgrey", linetype = 3), 
        panel.grid.minor = element_line(size = 0.1, colour = "lightgrey", linetype = 3), 
        strip.text = element_text(colour = "white")) -> data_summary

ggsave("Revisions/Figures/Data_Summary.pdf", data_summary, width = 10, height = 5)

########
# GAMs #
########

# Model selection

# Compare random effect options for paper/gene

RE1 <- gam(Test_Result ~ 1 + Sample_Type + s(Day_After_Symptoms, bs = "cr") + s(Patient, bs = "re") + s(N_genes, bs = "re"),
          data = GAM_data, family = "binomial", method = "ML", select = TRUE)

RE2 <- gam(Test_Result ~ 1 + Sample_Type + s(Day_After_Symptoms, bs = "cr") + s(Patient, bs = "re") + s(Paper, bs = "re"),
          data = GAM_data, family = "binomial", method = "ML", select = TRUE)

RE3 <- gam(Test_Result ~ 1 + Sample_Type + s(Day_After_Symptoms, bs = "cr") + s(Patient, bs = "re") + s(Target_gene, bs = "re"),
           data = GAM_data, family = "binomial", method = "ML", select = TRUE)

REAICs <- c(AIC(RE1), AIC(RE2), AIC(RE3))

REAICs - min(REAICs)
# All random effects are broadly equivalent

# We could treat N_genes as a numberic variable

numeric_N <- gam(Test_Result ~ 1 + Sample_Type + s(Day_After_Symptoms, bs = "cr") + s(Patient, bs = "re") + as.numeric(N_genes),
           data = GAM_data, family = "binomial", method = "ML", select = TRUE)

AIC(numeric_N) - AIC(RE1)
# this makes little difference 

# Model 1 ____________________________________________
# Fixed: Sample_Type, s(Days_After_Symptoms) 
# Random: s(Patient) + s(Paper)
gam1 <- gam(Test_Result ~ 1 + Sample_Type + s(Day_After_Symptoms, bs = "cr") + s(Patient, bs = "re") + s(Paper, bs = "re"),
            data = GAM_data, family = "binomial", method = "ML", select = TRUE)

# Model 2 ____________________________________________
# Fixed: Sample_Type, s(Days_After_Symptoms) 
# Random: s(Patient) 
gam2 <- gam(Test_Result ~ 1 + Sample_Type + s(Day_After_Symptoms, bs = "cr") + s(Patient, bs = "re"),
            data = GAM_data, family = "binomial", method = "ML", select = TRUE)

# Model 3 ___________________________________________
# Fixed: s(Days_After_Symptoms) 
# Random: s(Patient) + s(Paper)
gam3 <- gam(Test_Result ~ 1 + s(Day_After_Symptoms, bs = "cr") + s(Patient, bs = "re") + s(Paper, bs = "re"),
            data = GAM_data, family = "binomial", method = "ML", select = TRUE)

# Model 4 ___________________________________________
# Fixed: Sample_Type
# Random: s(Patient) + s(Paper)
gam4 <- gam(Test_Result ~ 1 + Sample_Type + s(Patient, bs = "re") + s(Paper, bs = "re"),
            data = GAM_data, family = "binomial", method = "ML", select = TRUE)

# Model 2 supported
AICs <- c(AIC(gam1), AIC(gam2), AIC(gam3), AIC(gam4))

AICs - min(AICs)

summary(gam2)

# Is there evidence that Nasal swab data from Zou et al is different to the other studies? 

GAM_data %>%
  mutate(Sample_Type = ifelse(Sample_Type == 'Nasal' & Paper == 'Zou', 'Nasal_Zou', Sample_Type)) -> zou_data

zou <- gam(Test_Result ~ 1 + Sample_Type + s(Day_After_Symptoms, bs = "cr") + s(Patient, bs = "re"),
            data = zou_data, family = "binomial", method = "ML", select = TRUE)

AIC(zou) - AIC(gam2)
# No support 

############
# Figure 1 #
############

fineness_preds <- 0.01

# Create Figure 1 from the manuscript

predictions_frame <- expand.grid(Day_After_Symptoms = seq(0, max(GAM_data$Day_After_Symptoms), fineness_preds), 
                                 Patient = GAM_data$Patient[1], 
                                 Sample_Type = unique(GAM_data$Sample_Type))

# Predictions over
checkPreds <- predict.gam(gam2, newdata = predictions_frame, exclude = "s(Patient)", type = "lpmatrix")

# Model parameters
beta <- coef(gam2)

## posterior mean and cov of coefs
Vb <- vcov(gam2, unconditional = TRUE)

n <- 10000 # number of simulations to do
br <- MASS::mvrnorm(n, beta, Vb) # draw params from model posterior
predSims <- matrix(NA, nrow = n, ncol = nrow(checkPreds))
for (i in 1:n) { ## loop to get estimated effects for each param draw
  predSims[i, ] <- checkPreds %*% br[i,]  ## curve for this replicate
}

predictions_frame  %>% 
  mutate(Fit = plogis(colMeans(predSims)),
         Upper = plogis(as.numeric(apply(predSims, 2, quantile, prob = .975, type = 8))), 
         Lower = plogis(as.numeric(apply(predSims, 2, quantile, prob = .025, type = 8)))) -> predictions_frame 

predictions_frame %>%
  ggplot(aes(x = Day_After_Symptoms, y = Fit)) + 
  geom_jitter(aes(x = Day_After_Symptoms, y = Test_Result), GAM_data, height = 0, inherit.aes = F, pch = "|", width= 0.2, size = 3, alpha = 0.5)+
  geom_ribbon(aes(ymin = Lower, ymax = Upper), alpha = 0.5, colour = "transparent", fill = "dodgerblue") + 
  geom_line(col = "black", lineend = 'round') + 
  facet_wrap(~ Sample_Type) + 
  xlab("Days since symptom onset") + 
  ylab("Probability of a positive test in an infected patient")+
  theme_minimal()+
  scale_x_continuous(expand = c(0.01,0.01))+
  scale_y_continuous(expand = c(0.01,0.01))+
  theme(strip.background = element_rect(fill = "black", colour = "black"),
        panel.border = element_rect(fill = "transparent", colour = "black"),
        panel.grid.major = element_line(size = 0.25, colour = "lightgrey", linetype = 3), 
        panel.grid.minor = element_line(size = 0.1, colour = "lightgrey", linetype = 3), 
        strip.text = element_text(colour = "white")) -> p1

ggsave("Revisions/Figures/Figure_1.pdf", p1, width = 8, height = 5)

predictions_frame %>%
  dplyr::select(-Patient) %>%
  mutate(Prob_False_Negative = 1 - Fit,
         Lower_CI_Prob_False_Negative = 1 - Upper,
         Upper_CI_Prob_False_Negative = 1 - Lower) %>%
  dplyr::select(-Fit, -Upper, -Lower) %>%
  filter(Day_After_Symptoms %in% seq(0, 31, by = 1)) -> lookup_table
  
write_csv(lookup_table, "Revisions/Wikramaratna_et_al_Lookup_Table.csv")

# Statistics quoted in paper
lookup_table %>%
  filter(Day_After_Symptoms %in% c(0, 10, 31)) -> get_summaries
# switching to get probability of positive result, but note that columns aren't renamed
round((1 - get_summaries[, 3:5] ) * 100, 2)

############
# Figure 2 #
############

predictions_frame %>%
  filter(Sample_Type == 'Nasal') -> nasal_only 

SDS <- seq(0.5, 5, 0.05)
Modes <- seq(0.05, 5, 0.05)

ER <- (1 - nasal_only$Fit)
ER_2 <- (1 - nasal_only$Fit)

distribution_dat <- data.frame()

for(Mode in Modes){
  
  for(SD in SDS){
    
    R <- (Mode + sqrt((Mode ^ 2 + 4 * SD ^ 2))) / (2 * SD ^ 2)
    
    S <- 1 + Mode * R
    
    PROP <- dgamma(nasal_only$Day_After_Symptoms, S, R) * fineness_preds
    
    prop_fp_1 <- data.frame(ERR_PROP = sum(ER * PROP, na.rm = T), SD = SD, Mode = Mode, N = "One test")
    prop_fp_2 <- data.frame(ERR_PROP = sum(ER * ER_2 * PROP, na.rm = T), SD = SD, Mode = Mode, N = "Two tests, 24 hours apart")
    
    distribution_dat <- rbind(distribution_dat, prop_fp_1, prop_fp_2)
    
  }
  
}

distribution_dat %>%
  filter(N == unique(.$N)[1]) %>%
  ggplot()+
  geom_raster(aes(x = Mode, y = SD, fill = ERR_PROP), interpolate = T)+
  scale_fill_viridis_c("", option = "magma", labels = (c("0.05", "0.1", "0.15", "0.2")), breaks = c(.05, .1, .15, .2))+
  facet_wrap(~ N)+
  xlab("Mode of infected patient testing times")+
  ylab("Standard deviation of infected patient testing times")+
  scale_x_continuous(expand = c(0,0))+
  scale_y_continuous(expand = c(0,0))+
  theme(strip.background = element_rect(fill = "black", colour = "black"),
        panel.border = element_rect(fill = "transparent", colour = "black"),
        panel.grid = element_blank(), 
        strip.text = element_text(colour = "white"),
        legend.title.align=0.5, 
        legend.position = "top", 
        legend.text=element_text(size=8)) -> sp1


distribution_dat %>%
  filter(N == unique(.$N)[2]) %>%
  ggplot()+
  geom_raster(aes(x = Mode, y = SD, fill = ERR_PROP), interpolate = T)+
  scale_fill_viridis_c("", labels = c("0.025", "0.05", "0.075"), breaks = c(.025, .05, .075))+
  facet_wrap(~ N)+
  xlab("Mode of infected patient testing times")+
  ylab(" ")+
  scale_x_continuous(expand = c(0,0))+
  scale_y_continuous(expand = c(0,0))+
  theme(strip.background = element_rect(fill = "black", colour = "black"),
        panel.border = element_rect(fill = "transparent", colour = "black"),
        panel.grid = element_blank(), 
        strip.text = element_text(colour = "white"),
        legend.title.align = 0.5, 
        legend.position = "top", 
        legend.text=element_text(size=8)) -> sp2


p2 <- plot_grid(sp1, sp2)

sz <- 5
ggsave("Revisions/Figures/Figure2/Figure_2.pdf", p2, width = 1.666667 * sz, height = sz)

distribution_dat %>%
  filter(Mode %in% c(max(Mode), min(Mode))  & SD %in% c(max(SD), min(SD)) & N == "One test") %>%
  dplyr::select(2:3) -> distribution_extremes

expand.grid(Mode = distribution_extremes$Mode, 
            SD = distribution_extremes$SD, 
            Day_After_Symptoms = nasal_only$Day_After_Symptoms) %>%
  mutate(R =  (Mode + sqrt((Mode ^ 2 + 4 * SD ^ 2))) / (2 * SD ^ 2), 
         S  = 1 + Mode * R, 
         d = dgamma(Day_After_Symptoms, S, R)) -> sub_edit 

for(i in distribution_extremes$SD){
  
  for(j in distribution_extremes$Mode){
    
    sub_edit %>%
      filter(SD == i, Mode == j) %>%
      ggplot() + 
      geom_line(aes(x = Day_After_Symptoms, y = d), col = "white", size = 1)+
      theme(panel.background = element_blank(),
            plot.background = element_blank(),
            panel.grid = element_blank(), 
            panel.border = element_blank(),
            axis.text = element_blank(),
            axis.line.x = element_line(colour = "white"),
            axis.line.y = element_blank(),
            axis.ticks = element_blank(), 
            axis.title = element_blank()) -> the_plot 
    
    
    ggsave(paste0('Revisions/Figures/Figure2/', paste(i, j, sep = "_"), ".pdf"), the_plot, width = 2, height = 2, bg = "transparent")
    
    
  }
  
}

############
# Figure 3 #
############

lowerDayLims <- c(0, seq(0.5, 30.5))

upperDayLims <- seq(0.5, 31.5, 1)

gammaShape <- 2.12

gammaRate <- 0.39

totalGamma <- timeToTestAndInf <- timeToTest <- vector("numeric", length = length(lowerDayLims))

for(ii in 1:length(lowerDayLims)){
  
  totalGamma[ii] <- pgamma(upperDayLims[ii], shape = gammaShape, rate = gammaRate) -  pgamma(lowerDayLims[ii], shape = gammaShape, rate = gammaRate)
  
}

sum(totalGamma) # needs normalisation; max value chosen to be largest observed in study

totalGamma <- totalGamma / sum(totalGamma)


for(ii in 1:length(lowerDayLims)){
  
  timeToTestAndInf[ii] <- totalGamma[ii] / filter(nasal_only, Day_After_Symptoms %in% seq(0, 31, 1))$Fit[ii]
  
}

timeToTest <- timeToTestAndInf / sum(timeToTestAndInf)

fig3DF <- bind_rows(data.frame(day = seq(0, 31, 1), prob = timeToTest, type = "Estimated time to test"),
                    data.frame(day = seq(0, 31, 1), prob = totalGamma, type = "Time to confirmation from Bi et al"))


ggplot(fig3DF, aes(x = day, y = prob, color = type, fill = type, group = type)) + 
  geom_line(col = 'black', lwd = 1.25) +
  geom_line(lwd = 0.75) + 
  geom_point(col = 'black', pch = 21, size = 1.75) + 
  theme_bw() + 
  ylab("Probability") + 
  xlab("Days since symptom onset") + 
  theme(legend.position='top')+
  scale_color_manual(values = c('dodgerblue', 'tomato')) +
  scale_fill_manual(values = c('dodgerblue', 'tomato')) +
  theme(strip.background = element_rect(fill = "black", colour = "black"),
        panel.border = element_rect(fill = "transparent", colour = "black"),
        panel.grid.major = element_line(size = 0.25, colour = "lightgrey", linetype = 3), 
        panel.grid.minor = element_line(size = 0.1, colour = "lightgrey", linetype = 3), 
        strip.text = element_text(colour = "white"),
        legend.background = element_blank(), 
        legend.title = element_blank()) -> p3

ggsave("Revisions/Figures/Figure_3.pdf", p3, width = 5, height = 5)

#############
# Figure 4 #
#############

fNegRate <- sum((1 - filter(nasal_only, Day_After_Symptoms %in% seq(0, 31, 1))$Fit) * timeToTest)

# Original testing data
# as of 20/3
# https://ourworldindata.org/covid-testing

masterTestData <- data.frame(country = c("United Kingdom", "Italy", "US", "Spain", "South Korea"), 
                             nTests = c(64621, 206886, 103945, 30000, 316664), 
                             nPos = c(3277, 41035, 14250, 17147, 8652),
                             fNegRate = fNegRate)

# Updated testing data
# require(lubridate)
# 
# read_csv('Revisions/Data/covid19-positive-rate-since-5th-death.csv') %>% 
#   dplyr::select(country = Entity, 
#                 Date = Date, 
#                 PC_pos = 'Positive test rate (%)') %>%
#     mutate(Date = mdy(Date)) -> positive_rate
# 
# read_csv('Revisions/Data/owid-covid-data.csv') %>%
#   mutate(Date = dmy(date)) %>%
#   #filter(Date < ymd('2020-03-30')) %>%
#   rename(country = location) %>%
#   left_join(positive_rate) %>%
#   filter(country %in% c('United Kingdom', 'Italy', 'Portugal', 'South Korea')) %>%
#   group_by(country) %>%
#   summarise(cases = max(total_cases, na.rm = T),
#             nPos = max(total_tests * (PC_pos / 100), na.rm = T),
#             nTests = max(total_tests, na.rm = T)) %>%
#   mutate(fNegRate = fNegRate)-> masterTestData

testData <- masterTestData %>% slice(0)

for(thisRate in seq(0, 0.015, by = 0.001)){
  testData <- bind_rows(testData, masterTestData %>% mutate(fPosRate = thisRate))
}

correctPrevalence <- function(nTests, nPos, fPosRate, fNegRate){
  (nPos / nTests - fPosRate) / (1 - fNegRate - fPosRate) 
}

testData <- testData %>% 
  mutate(apparentPrevalence = nPos/nTests,
         alpha = correctPrevalence(nTests, nPos, fPosRate, fNegRate),
         estimatedPos = nTests * alpha, 
         pctIncrease = (estimatedPos - nPos) / nPos)


testData$country <- factor(testData$country)

testData %>% 
  filter(country %in% c("United Kingdom", "South Korea")) %>%
  ggplot(aes(x = (fPosRate), y = estimatedPos, group = country)) + 
  geom_hline(mapping = aes(yintercept = nPos, group = country, color = country), linetype = "dashed", lwd = 0.5) +
  geom_line(lwd = 1.5, lineend = 'round')+
  geom_line(aes(colour = country), lwd = 0.75, lineend = 'round') + 
  xlab("Probability of a false positive test") + 
  ylab("Estimated number of cases") + 
  theme_bw() + 
  #theme(legend.position=c(.75,.9))+
  #scale_colour_brewer(palette = "Set1")+
  scale_color_manual(values = c('dodgerblue', 'tomato', 'grey')) +
  theme(strip.background = element_rect(fill = "black", colour = "black"),
        panel.border = element_rect(fill = "transparent", colour = "black"),
        panel.grid.major = element_line(size = 0.25, colour = "lightgrey", linetype = 3), 
        panel.grid.minor = element_line(size = 0.1, colour = "lightgrey", linetype = 3), 
        strip.text = element_text(colour = "white"),
        legend.background = element_rect(fill = 'transparent', colour = 'transparent'), 
        legend.title = element_blank(),
        legend.position = 'top') -> sp3

leg <- get_legend(sp3)

testData %>% 
  filter(country %in% c("United Kingdom", "South Korea")) %>%
  ggplot(aes(x = (fPosRate), y = 100 * pctIncrease, group = country)) + 
  geom_hline(mapping = aes(yintercept = 0), linetype = "dashed") +
  geom_line(lwd = 1.5, lineend = 'round')+
  geom_line(aes(colour = country), lwd = 0.75, lineend = 'round') + 
  xlab("Probability of a false positive test") + 
  ylab("% change in estimated cases") + 
  theme_bw() + 
  theme(legend.position = "none")+
  #scale_colour_brewer(palette = "Set1")+
  scale_color_manual(values = c('dodgerblue', 'tomato', 'grey')) +
  theme(strip.background = element_rect(fill = "black", colour = "black"),
        panel.border = element_rect(fill = "transparent", colour = "black"),
        panel.grid.major = element_line(size = 0.25, colour = "lightgrey", linetype = 3), 
        panel.grid.minor = element_line(size = 0.1, colour = "lightgrey", linetype = 3), 
        strip.text = element_text(colour = "white")) -> sp4

require(gridExtra)

p4 <- grid.arrange(leg, sp3 + theme(legend.position = 'none'), sp4, ncol=2, nrow = 2, 
             layout_matrix = rbind(c(1,1), c(2,3)),
             widths = c(2.7, 2.7), heights = c(0.2, 2.5))

ggsave("Revisions/Figures/Figure_4.pdf", p4, width = 9, height = 5)
