# Supplementary material for: Estimating the false-negative test probability of SARS-CoV-2 by RT-PCR
Source: Euro Surveill. 2020 Dec 17;25(50):2000568. doi: 10.2807/1560-7917.ES.2020.25.50.2000568 (PMC7812420; doi:10.2807/1560-7917.ES.2020.25.50.2000568)
Supplement: Supplementary Material 4 [file 20-00568_WIKRAMARATNA_SuppFile4_rawdata.zip › 20-00568_WIKRAMARATNA_SuppFile4_rawdata.csv]

Paper	Patient	Sample_Type	Day_After_Symptoms	Test_Result	Target_gene
Wolfel	Wolfel-1	Upper respiratory	4	1	E + RdRp
Wolfel	Wolfel-1	Upper respiratory	5	1	E + RdRp
Wolfel	Wolfel-1	Upper respiratory	6	0	E + RdRp
Wolfel	Wolfel-1	Upper respiratory	7	1	E + RdRp
Wolfel	Wolfel-1	Upper respiratory	8	1	E + RdRp
Wolfel	Wolfel-1	Upper respiratory	9	1	E + RdRp
Wolfel	Wolfel-1	Upper respiratory	10	1	E + RdRp
Wolfel	Wolfel-1	Upper respiratory	11	1	E + RdRp
Wolfel	Wolfel-1	Upper respiratory	12	1	E + RdRp
Wolfel	Wolfel-1	Upper respiratory	13	0	E + RdRp
Wolfel	Wolfel-1	Upper respiratory	14	1	E + RdRp
Wolfel	Wolfel-1	Upper respiratory	15	0	E + RdRp
Wolfel	Wolfel-1	Upper respiratory	16	0	E + RdRp
Wolfel	Wolfel-1	Upper respiratory	17	0	E + RdRp
Wolfel	Wolfel-1	Upper respiratory	18	0	E + RdRp
Wolfel	Wolfel-1	Upper respiratory	19	0	E + RdRp
Wolfel	Wolfel-1	Upper respiratory	20	0	E + RdRp
Wolfel	Wolfel-1	Upper respiratory	21	0	E + RdRp
Wolfel	Wolfel-1	Upper respiratory	22	0	E + RdRp
Wolfel	Wolfel-2	Upper respiratory	3	1	E + RdRp
Wolfel	Wolfel-2	Upper respiratory	4	1	E + RdRp
Wolfel	Wolfel-2	Upper respiratory	5	1	E + RdRp
Wolfel	Wolfel-2	Upper respiratory	6	1	E + RdRp
Wolfel	Wolfel-2	Upper respiratory	7	1	E + RdRp
Wolfel	Wolfel-2	Upper respiratory	8	1	E + RdRp
Wolfel	Wolfel-2	Upper respiratory	9	1	E + RdRp
Wolfel	Wolfel-2	Upper respiratory	10	1	E + RdRp
Wolfel	Wolfel-2	Upper respiratory	11	0	E + RdRp
Wolfel	Wolfel-2	Upper respiratory	12	0	E + RdRp
Wolfel	Wolfel-2	Upper respiratory	13	1	E + RdRp
Wolfel	Wolfel-2	Upper respiratory	14	1	E + RdRp
Wolfel	Wolfel-2	Upper respiratory	15	0	E + RdRp
Wolfel	Wolfel-2	Upper respiratory	16	0	E + RdRp
Wolfel	Wolfel-2	Upper respiratory	17	0	E + RdRp
Wolfel	Wolfel-2	Upper respiratory	18	0	E + RdRp
Wolfel	Wolfel-2	Upper respiratory	19	0	E + RdRp
Wolfel	Wolfel-2	Upper respiratory	20	0	E + RdRp
Wolfel	Wolfel-3	Upper respiratory	3	1	E + RdRp
Wolfel	Wolfel-3	Upper respiratory	5	1	E + RdRp
Wolfel	Wolfel-3	Upper respiratory	6	1	E + RdRp
Wolfel	Wolfel-3	Upper respiratory	7	1	E + RdRp
Wolfel	Wolfel-3	Upper respiratory	8	1	E + RdRp
Wolfel	Wolfel-3	Upper respiratory	9	1	E + RdRp
Wolfel	Wolfel-3	Upper respiratory	10	0	E + RdRp
Wolfel	Wolfel-3	Upper respiratory	11	1	E + RdRp
Wolfel	Wolfel-3	Upper respiratory	12	1	E + RdRp
Wolfel	Wolfel-3	Upper respiratory	13	1	E + RdRp
Wolfel	Wolfel-3	Upper respiratory	14	0	E + RdRp
Wolfel	Wolfel-3	Upper respiratory	15	0	E + RdRp
Wolfel	Wolfel-3	Upper respiratory	16	1	E + RdRp
Wolfel	Wolfel-3	Upper respiratory	17	0	E + RdRp
Wolfel	Wolfel-3	Upper respiratory	18	1	E + RdRp
Wolfel	Wolfel-3	Upper respiratory	19	1	E + RdRp
Wolfel	Wolfel-3	Upper respiratory	20	1	E + RdRp
Wolfel	Wolfel-3	Upper respiratory	21	0	E + RdRp
Wolfel	Wolfel-3	Upper respiratory	22	0	E + RdRp
Wolfel	Wolfel-4	Upper respiratory	4	1	E + RdRp
Wolfel	Wolfel-4	Upper respiratory	5	1	E + RdRp
Wolfel	Wolfel-4	Upper respiratory	6	1	E + RdRp
Wolfel	Wolfel-4	Upper respiratory	7	1	E + RdRp
Wolfel	Wolfel-4	Upper respiratory	8	1	E + RdRp
Wolfel	Wolfel-4	Upper respiratory	9	1	E + RdRp
Wolfel	Wolfel-4	Upper respiratory	10	0	E + RdRp
Wolfel	Wolfel-4	Upper respiratory	11	0	E + RdRp
Wolfel	Wolfel-4	Upper respiratory	12	1	E + RdRp
Wolfel	Wolfel-4	Upper respiratory	13	1	E + RdRp
Wolfel	Wolfel-4	Upper respiratory	14	0	E + RdRp
Wolfel	Wolfel-4	Upper respiratory	15	0	E + RdRp
Wolfel	Wolfel-4	Upper respiratory	16	0	E + RdRp
Wolfel	Wolfel-4	Upper respiratory	17	0	E + RdRp
Wolfel	Wolfel-4	Upper respiratory	18	0	E + RdRp
Wolfel	Wolfel-4	Upper respiratory	19	0	E + RdRp
Wolfel	Wolfel-7	Upper respiratory	4	1	E + RdRp
Wolfel	Wolfel-7	Upper respiratory	5	1	E + RdRp
Wolfel	Wolfel-7	Upper respiratory	6	1	E + RdRp
Wolfel	Wolfel-7	Upper respiratory	7	1	E + RdRp
Wolfel	Wolfel-7	Upper respiratory	8	1	E + RdRp
Wolfel	Wolfel-7	Upper respiratory	9	1	E + RdRp
Wolfel	Wolfel-7	Upper respiratory	10	1	E + RdRp
Wolfel	Wolfel-7	Upper respiratory	11	1	E + RdRp
Wolfel	Wolfel-7	Upper respiratory	12	0	E + RdRp
Wolfel	Wolfel-7	Upper respiratory	13	1	E + RdRp
Wolfel	Wolfel-7	Upper respiratory	14	1	E + RdRp
Wolfel	Wolfel-7	Upper respiratory	15	1	E + RdRp
Wolfel	Wolfel-7	Upper respiratory	16	1	E + RdRp
Wolfel	Wolfel-7	Upper respiratory	17	1	E + RdRp
Wolfel	Wolfel-7	Upper respiratory	18	0	E + RdRp
Wolfel	Wolfel-7	Upper respiratory	19	1	E + RdRp
Wolfel	Wolfel-8	Upper respiratory	6	1	E + RdRp
Wolfel	Wolfel-8	Upper respiratory	7	1	E + RdRp
Wolfel	Wolfel-8	Upper respiratory	8	1	E + RdRp
Wolfel	Wolfel-8	Upper respiratory	9	1	E + RdRp
Wolfel	Wolfel-8	Upper respiratory	10	1	E + RdRp
Wolfel	Wolfel-8	Upper respiratory	11	1	E + RdRp
Wolfel	Wolfel-8	Upper respiratory	12	1	E + RdRp
Wolfel	Wolfel-8	Upper respiratory	13	1	E + RdRp
Wolfel	Wolfel-8	Upper respiratory	14	1	E + RdRp
Wolfel	Wolfel-8	Upper respiratory	15	1	E + RdRp
Wolfel	Wolfel-8	Upper respiratory	16	0	E + RdRp
Wolfel	Wolfel-8	Upper respiratory	17	0	E + RdRp
Wolfel	Wolfel-8	Upper respiratory	18	1	E + RdRp
Wolfel	Wolfel-8	Upper respiratory	19	1	E + RdRp
Wolfel	Wolfel-10	Upper respiratory	4	1	E + RdRp
Wolfel	Wolfel-10	Upper respiratory	7	1	E + RdRp
Wolfel	Wolfel-10	Upper respiratory	8	1	E + RdRp
Wolfel	Wolfel-10	Upper respiratory	9	1	E + RdRp
Wolfel	Wolfel-10	Upper respiratory	10	1	E + RdRp
Wolfel	Wolfel-10	Upper respiratory	11	1	E + RdRp
Wolfel	Wolfel-10	Upper respiratory	12	1	E + RdRp
Wolfel	Wolfel-10	Upper respiratory	13	1	E + RdRp
Wolfel	Wolfel-10	Upper respiratory	14	1	E + RdRp
Wolfel	Wolfel-10	Upper respiratory	15	1	E + RdRp
Wolfel	Wolfel-10	Upper respiratory	16	1	E + RdRp
Wolfel	Wolfel-10	Upper respiratory	17	1	E + RdRp
Wolfel	Wolfel-14	Upper respiratory	2	1	E + RdRp
Wolfel	Wolfel-14	Upper respiratory	3	1	E + RdRp
Wolfel	Wolfel-14	Upper respiratory	5	1	E + RdRp
Wolfel	Wolfel-14	Upper respiratory	6	1	E + RdRp
Wolfel	Wolfel-14	Upper respiratory	7	1	E + RdRp
Wolfel	Wolfel-14	Upper respiratory	8	1	E + RdRp
Wolfel	Wolfel-14	Upper respiratory	9	1	E + RdRp
Wolfel	Wolfel-14	Upper respiratory	10	0	E + RdRp
Wolfel	Wolfel-14	Upper respiratory	11	1	E + RdRp
Wolfel	Wolfel-16	Upper respiratory	8	1	E + RdRp
Wolfel	Wolfel-16	Upper respiratory	9	1	E + RdRp
Wolfel	Wolfel-16	Upper respiratory	10	1	E + RdRp
Wolfel	Wolfel-16	Upper respiratory	11	0	E + RdRp
Wolfel	Wolfel-16	Upper respiratory	12	0	E + RdRp
Zou	Zou-B	Nasal	3	1	ORF1b
Zou	Zou-B	Throat	3	1	ORF1b
Zou	Zou-C	Nasal	4	1	ORF1b
Zou	Zou-C	Nasal	5	1	ORF1b
Zou	Zou-C	Nasal	8	1	ORF1b
Zou	Zou-C	Nasal	9	0	ORF1b
Zou	Zou-C	Throat	4	1	ORF1b
Zou	Zou-C	Throat	5	0	ORF1b
Zou	Zou-C	Throat	8	0	ORF1b
Zou	Zou-C	Throat	9	1	ORF1b
Zou	Zou-D	Nasal	0	1	ORF1b
Zou	Zou-D	Nasal	2	1	ORF1b
Zou	Zou-D	Nasal	5	1	ORF1b
Zou	Zou-D	Nasal	7	0	ORF1b
Zou	Zou-D	Throat	0	1	ORF1b
Zou	Zou-D	Throat	2	0	ORF1b
Zou	Zou-D	Throat	5	1	ORF1b
Zou	Zou-D	Throat	6	0	ORF1b
Zou	Zou-E	Nasal	8	0	ORF1b
Zou	Zou-E	Nasal	10	1	ORF1b
Zou	Zou-E	Nasal	11	1	ORF1b
Zou	Zou-E	Nasal	12	0	ORF1b
Zou	Zou-E	Throat	6	0	ORF1b
Zou	Zou-E	Throat	7	0	ORF1b
Zou	Zou-E	Throat	8	0	ORF1b
Zou	Zou-E	Throat	10	1	ORF1b
Zou	Zou-E	Throat	11	1	ORF1b
Zou	Zou-F	Nasal	7	1	ORF1b
Zou	Zou-F	Nasal	8	1	ORF1b
Zou	Zou-F	Throat	7	1	ORF1b
Zou	Zou-F	Throat	8	0	ORF1b
Zou	Zou-H	Nasal	1	1	ORF1b
Zou	Zou-H	Nasal	3	0	ORF1b
Zou	Zou-H	Nasal	4	1	ORF1b
Zou	Zou-H	Nasal	6	0	ORF1b
Zou	Zou-H	Nasal	7	1	ORF1b
Zou	Zou-H	Nasal	8	0	ORF1b
Zou	Zou-H	Nasal	10	0	ORF1b
Zou	Zou-H	Throat	1	1	ORF1b
Zou	Zou-H	Throat	3	0	ORF1b
Zou	Zou-H	Throat	4	0	ORF1b
Zou	Zou-H	Throat	6	0	ORF1b
Zou	Zou-H	Throat	7	0	ORF1b
Zou	Zou-H	Throat	9	0	ORF1b
Zou	Zou-H	Throat	10	0	ORF1b
Zou	Zou-H	Throat	11	1	ORF1b
Zou	Zou-I	Nasal	6	1	ORF1b
Zou	Zou-I	Nasal	10	1	ORF1b
Zou	Zou-I	Nasal	12	1	ORF1b
Zou	Zou-I	Nasal	13	1	ORF1b
Zou	Zou-I	Throat	6	1	ORF1b
Zou	Zou-I	Throat	9	0	ORF1b
Zou	Zou-I	Throat	13	1	ORF1b
Zou	Zou-I	Throat	14	1	ORF1b
Zou	Zou-K	Nasal	14	0	ORF1b
Zou	Zou-K	Nasal	15	0	ORF1b
Zou	Zou-K	Throat	14	0	ORF1b
Zou	Zou-K	Throat	15	0	ORF1b
Zou	Zou-L	Nasal	3	1	ORF1b
Zou	Zou-L	Nasal	4	1	ORF1b
Zou	Zou-L	Nasal	5	1	ORF1b
Zou	Zou-L	Nasal	7	1	ORF1b
Zou	Zou-L	Nasal	8	1	ORF1b
Zou	Zou-L	Throat	3	1	ORF1b
Zou	Zou-L	Throat	4	1	ORF1b
Zou	Zou-L	Throat	5	1	ORF1b
Zou	Zou-L	Throat	7	0	ORF1b
Zou	Zou-L	Throat	8	1	ORF1b
Zou	Zou-N	Nasal	13	1	ORF1b
Zou	Zou-N	Nasal	16	0	ORF1b
Zou	Zou-N	Nasal	17	1	ORF1b
Zou	Zou-N	Throat	16	0	ORF1b
Zou	Zou-O	Nasal	1	1	ORF1b
Zou	Zou-O	Nasal	4	1	ORF1b
Zou	Zou-O	Nasal	5	1	ORF1b
Zou	Zou-O	Nasal	7	0	ORF1b
Zou	Zou-O	Throat	1	1	ORF1b
Zou	Zou-O	Throat	4	1	ORF1b
Zou	Zou-O	Throat	5	1	ORF1b
Zou	Zou-O	Throat	7	0	ORF1b
Zou	Zou-P	Nasal	7	1	ORF1b
Zou	Zou-P	Nasal	9	0	ORF1b
Zou	Zou-P	Nasal	10	0	ORF1b
Zou	Zou-P	Nasal	12	1	ORF1b
Zou	Zou-P	Nasal	13	0	ORF1b
Zou	Zou-P	Nasal	14	0	ORF1b
Zou	Zou-P	Throat	7	1	ORF1b
Zou	Zou-P	Throat	9	0	ORF1b
Zou	Zou-P	Throat	10	0	ORF1b
Zou	Zou-P	Throat	12	1	ORF1b
Zou	Zou-P	Throat	13	0	ORF1b
Zou	Zou-P	Throat	14	1	ORF1b
Zou	Zou-Q	Nasal	7	1	ORF1b
Zou	Zou-Q	Nasal	8	1	ORF1b
Zou	Zou-Q	Nasal	9	0	ORF1b
Zou	Zou-Q	Throat	7	1	ORF1b
Zou	Zou-Q	Throat	8	1	ORF1b
Zou	Zou-S	Nasal	15	1	ORF1b
Zou	Zou-S	Nasal	17	0	ORF1b
Zou	Zou-S	Nasal	18	0	ORF1b
Zou	Zou-S	Nasal	20	0	ORF1b
Zou	Zou-S	Nasal	21	1	ORF1b
Zou	Zou-S	Throat	15	1	ORF1b
Zou	Zou-S	Throat	17	0	ORF1b
Zou	Zou-S	Throat	18	0	ORF1b
Zou	Zou-S	Throat	20	0	ORF1b
Zou	Zou-S	Throat	21	0	ORF1b
Zou	Zou-T	Nasal	3	1	ORF1b
Zou	Zou-T	Nasal	6	1	ORF1b
Zou	Zou-T	Nasal	7	1	ORF1b
Zou	Zou-T	Nasal	9	0	ORF1b
Zou	Zou-T	Nasal	11	1	ORF1b
Zou	Zou-T	Nasal	12	0	ORF1b
Zou	Zou-T	Throat	11	0	ORF1b
Zou	Zou-W	Throat	4	1	ORF1b
Zou	Zou-X	Nasal	8	1	ORF1b
Zou	Zou-Z	Nasal	7	1	ORF1b
Zou	Zou-Z	Nasal	10	1	ORF1b
Zou	Zou-Z	Nasal	11	1	ORF1b
Zou	Zou-Z	Throat	7	1	ORF1b
Zou	Zou-Z	Throat	10	1	ORF1b
Zou	Zou-Z	Throat	11	1	ORF1b
Kujawski	Kujawski-1	Nasal	0	0	N
Kujawski	Kujawski-8	Nasal	0	1	N
Kujawski	Kujawski-4	Nasal	1	1	N
Kujawski	Kujawski-12	Nasal	1	0	N
Kujawski	Kujawski-5	Nasal	2	1	N
Kujawski	Kujawski-8	Nasal	2	1	N
Kujawski	Kujawski-9	Nasal	2	1	N
Kujawski	Kujawski-2	Nasal	3	1	N
Kujawski	Kujawski-3	Nasal	3	1	N
Kujawski	Kujawski-6	Nasal	3	1	N
Kujawski	Kujawski-2	Nasal	4	0	N
Kujawski	Kujawski-11	Nasal	4	1	N
Kujawski	Kujawski-1	Nasal	5	1	N
Kujawski	Kujawski-8	Nasal	5	0	N
Kujawski	Kujawski-9	Nasal	5	1	N
Kujawski	Kujawski-12	Nasal	5	0	N
Kujawski	Kujawski-4	Nasal	6	1	N
Kujawski	Kujawski-6	Nasal	6	1	N
Kujawski	Kujawski-1	Nasal	7	1	N
Kujawski	Kujawski-7	Nasal	7	1	N
Kujawski	Kujawski-8	Nasal	7	0	N
Kujawski	Kujawski-12	Nasal	7	0	N
Kujawski	Kujawski-4	Nasal	8	0	N
Kujawski	Kujawski-9	Nasal	8	1	N
Kujawski	Kujawski-10	Nasal	8	1	N
Kujawski	Kujawski-11	Nasal	8	1	N
Kujawski	Kujawski-12	Nasal	8	1	N
Kujawski	Kujawski-1	Nasal	9	1	N
Kujawski	Kujawski-3	Nasal	9	1	N
Kujawski	Kujawski-5	Nasal	9	1	N
Kujawski	Kujawski-7	Nasal	9	0	N
Kujawski	Kujawski-8	Nasal	9	0	N
Kujawski	Kujawski-4	Nasal	10	1	N
Kujawski	Kujawski-6	Nasal	10	1	N
Kujawski	Kujawski-9	Nasal	10	1	N
Kujawski	Kujawski-11	Nasal	10	1	N
Kujawski	Kujawski-12	Nasal	10	1	N
Kujawski	Kujawski-6	Nasal	11	1	N
Kujawski	Kujawski-7	Nasal	11	0	N
Kujawski	Kujawski-8	Nasal	11	0	N
Kujawski	Kujawski-10	Nasal	11	1	N
Kujawski	Kujawski-11	Nasal	11	1	N
Kujawski	Kujawski-4	Nasal	12	1	N
Kujawski	Kujawski-6	Nasal	12	0	N
Kujawski	Kujawski-10	Nasal	12	1	N
Kujawski	Kujawski-12	Nasal	12	1	N
Kujawski	Kujawski-6	Nasal	13	0	N
Kujawski	Kujawski-7	Nasal	13	0	N
Kujawski	Kujawski-11	Nasal	13	1	N
Kujawski	Kujawski-2	Nasal	14	1	N
Kujawski	Kujawski-4	Nasal	14	0	N
Kujawski	Kujawski-5	Nasal	14	0	N
Kujawski	Kujawski-7	Nasal	14	0	N
Kujawski	Kujawski-3	Nasal	15	1	N
Kujawski	Kujawski-9	Nasal	15	1	N
Kujawski	Kujawski-10	Nasal	15	1	N
Kujawski	Kujawski-11	Nasal	15	1	N
Kujawski	Kujawski-10	Nasal	16	1	N
Kujawski	Kujawski-12	Nasal	16	0	N
Kujawski	Kujawski-1	Nasal	17	1	N
Kujawski	Kujawski-2	Nasal	17	0	N
Kujawski	Kujawski-4	Nasal	17	0	N
Kujawski	Kujawski-7	Nasal	17	0	N
Kujawski	Kujawski-11	Nasal	17	0	N
Kujawski	Kujawski-9	Nasal	18	1	N
Kujawski	Kujawski-1	Nasal	19	0	N
Kujawski	Kujawski-5	Nasal	19	1	N
Kujawski	Kujawski-6	Nasal	19	0	N
Kujawski	Kujawski-11	Nasal	19	1	N
Kujawski	Kujawski-7	Nasal	20	0	N
Kujawski	Kujawski-2	Nasal	21	0	N
Kujawski	Kujawski-5	Nasal	21	0	N
Kujawski	Kujawski-10	Nasal	21	0	N
Kujawski	Kujawski-10	Nasal	22	0	N
Kujawski	Kujawski-1	Nasal	23	0	N
Kujawski	Kujawski-7	Nasal	23	0	N
Kujawski	Kujawski-12	Nasal	23	0	N
Kujawski	Kujawski-3	Nasal	25	1	N
Kujawski	Kujawski-6	Nasal	25	0	N
Kujawski	Kujawski-1	Nasal	26	0	N
Kujawski	Kujawski-10	Nasal	26	0	N
Kujawski	Kujawski-11	Nasal	26	0	N
Kujawski	Kujawski-10	Nasal	28	0	N
Kujawski	Kujawski-6	Nasal	29	0	N
Kujawski	Kujawski-9	Nasal	29	0	N
Kujawski	Kujawski-9	Nasal	31	0	N
Kujawski	Kujawski-1	Throat	0	1	N
Kujawski	Kujawski-8	Throat	0	1	N
Kujawski	Kujawski-4	Throat	1	1	N
Kujawski	Kujawski-12	Throat	1	1	N
Kujawski	Kujawski-8	Throat	2	1	N
Kujawski	Kujawski-9	Throat	2	1	N
Kujawski	Kujawski-2	Throat	3	1	N
Kujawski	Kujawski-3	Throat	3	1	N
Kujawski	Kujawski-6	Throat	3	1	N
Kujawski	Kujawski-8	Throat	3	0	N
Kujawski	Kujawski-2	Throat	4	0	N
Kujawski	Kujawski-11	Throat	4	1	N
Kujawski	Kujawski-1	Throat	5	1	N
Kujawski	Kujawski-8	Throat	5	0	N
Kujawski	Kujawski-9	Throat	5	1	N
Kujawski	Kujawski-12	Throat	5	0	N
Kujawski	Kujawski-4	Throat	6	0	N
Kujawski	Kujawski-6	Throat	6	1	N
Kujawski	Kujawski-1	Throat	7	1	N
Kujawski	Kujawski-7	Throat	7	1	N
Kujawski	Kujawski-8	Throat	7	0	N
Kujawski	Kujawski-12	Throat	7	1	N
Kujawski	Kujawski-9	Throat	8	1	N
Kujawski	Kujawski-10	Throat	8	1	N
Kujawski	Kujawski-11	Throat	8	0	N
Kujawski	Kujawski-12	Throat	8	1	N
Kujawski	Kujawski-1	Throat	9	1	N
Kujawski	Kujawski-3	Throat	9	1	N
Kujawski	Kujawski-7	Throat	9	0	N
Kujawski	Kujawski-8	Throat	9	0	N
Kujawski	Kujawski-2	Throat	10	0	N
Kujawski	Kujawski-4	Throat	10	0	N
Kujawski	Kujawski-6	Throat	10	1	N
Kujawski	Kujawski-9	Throat	10	0	N
Kujawski	Kujawski-11	Throat	10	0	N
Kujawski	Kujawski-1	Throat	11	1	N
Kujawski	Kujawski-6	Throat	11	0	N
Kujawski	Kujawski-7	Throat	11	1	N
Kujawski	Kujawski-8	Throat	11	0	N
Kujawski	Kujawski-10	Throat	11	1	N
Kujawski	Kujawski-11	Throat	11	1	N
Kujawski	Kujawski-4	Throat	12	0	N
Kujawski	Kujawski-5	Throat	12	0	N
Kujawski	Kujawski-6	Throat	12	0	N
Kujawski	Kujawski-9	Throat	12	0	N
Kujawski	Kujawski-12	Throat	12	0	N
Kujawski	Kujawski-1	Throat	13	1	N
Kujawski	Kujawski-6	Throat	13	0	N
Kujawski	Kujawski-7	Throat	13	0	N
Kujawski	Kujawski-11	Throat	13	1	N
Kujawski	Kujawski-4	Throat	14	0	N
Kujawski	Kujawski-5	Throat	14	0	N
Kujawski	Kujawski-6	Throat	14	0	N
Kujawski	Kujawski-7	Throat	14	0	N
Kujawski	Kujawski-12	Throat	14	0	N
Kujawski	Kujawski-1	Throat	15	1	N
Kujawski	Kujawski-3	Throat	15	1	N
Kujawski	Kujawski-6	Throat	15	0	N
Kujawski	Kujawski-9	Throat	15	0	N
Kujawski	Kujawski-10	Throat	15	0	N
Kujawski	Kujawski-11	Throat	15	1	N
Kujawski	Kujawski-5	Throat	16	0	N
Kujawski	Kujawski-10	Throat	16	0	N
Kujawski	Kujawski-12	Throat	16	0	N
Kujawski	Kujawski-1	Throat	17	0	N
Kujawski	Kujawski-2	Throat	17	0	N
Kujawski	Kujawski-4	Throat	17	1	N
Kujawski	Kujawski-7	Throat	17	0	N
Kujawski	Kujawski-9	Throat	18	0	N
Kujawski	Kujawski-1	Throat	19	0	N
Kujawski	Kujawski-5	Throat	19	0	N
Kujawski	Kujawski-7	Throat	20	0	N
Kujawski	Kujawski-1	Throat	21	0	N
Kujawski	Kujawski-2	Throat	21	0	N
Kujawski	Kujawski-5	Throat	21	0	N
Kujawski	Kujawski-9	Throat	21	0	N
Kujawski	Kujawski-10	Throat	21	0	N
Kujawski	Kujawski-10	Throat	22	0	N
Kujawski	Kujawski-1	Throat	23	0	N
Kujawski	Kujawski-7	Throat	23	0	N
Kujawski	Kujawski-12	Throat	23	0	N
Kujawski	Kujawski-10	Throat	24	0	N
Kujawski	Kujawski-3	Throat	25	1	N
Kujawski	Kujawski-6	Throat	25	0	N
Kujawski	Kujawski-1	Throat	26	0	N
Kujawski	Kujawski-10	Throat	26	0	N
Kujawski	Kujawski-11	Throat	26	0	N
Kujawski	Kujawski-10	Throat	28	0	N
Kujawski	Kujawski-6	Throat	29	0	N
Kujawski	Kujawski-9	Throat	29	0	N
Young	Young-1	Nasal	2	1	N + S + ORF1ab
Young	Young-1	Nasal	4	0	N + S + ORF1ab
Young	Young-1	Nasal	5	0	N + S + ORF1ab
Young	Young-1	Nasal	6	1	N + S + ORF1ab
Young	Young-1	Nasal	7	0	N + S + ORF1ab
Young	Young-1	Nasal	8	0	N + S + ORF1ab
Young	Young-1	Nasal	9	0	N + S + ORF1ab
Young	Young-1	Nasal	10	0	N + S + ORF1ab
Young	Young-1	Nasal	11	1	N + S + ORF1ab
Young	Young-1	Nasal	12	0	N + S + ORF1ab
Young	Young-1	Nasal	13	0	N + S + ORF1ab
Young	Young-1	Nasal	14	1	N + S + ORF1ab
Young	Young-1	Nasal	15	0	N + S + ORF1ab
Young	Young-5	Nasal	2	1	N + S + ORF1ab
Young	Young-5	Nasal	4	1	N + S + ORF1ab
Young	Young-5	Nasal	8	1	N + S + ORF1ab
Young	Young-5	Nasal	10	0	N + S + ORF1ab
Young	Young-5	Nasal	11	1	N + S + ORF1ab
Young	Young-5	Nasal	13	1	N + S + ORF1ab
Young	Young-5	Nasal	14	1	N + S + ORF1ab
Young	Young-5	Nasal	15	1	N + S + ORF1ab
Young	Young-5	Nasal	16	0	N + S + ORF1ab
Young	Young-5	Nasal	17	1	N + S + ORF1ab
Young	Young-5	Nasal	18	1	N + S + ORF1ab
Young	Young-5	Nasal	19	1	N + S + ORF1ab
Young	Young-5	Nasal	20	0	N + S + ORF1ab
Young	Young-5	Nasal	21	1	N + S + ORF1ab
Young	Young-5	Nasal	22	0	N + S + ORF1ab
Young	Young-5	Nasal	23	0	N + S + ORF1ab
Young	Young-10	Nasal	7	1	N + S + ORF1ab
Young	Young-10	Nasal	8	1	N + S + ORF1ab
Young	Young-10	Nasal	11	1	N + S + ORF1ab
Young	Young-10	Nasal	12	1	N + S + ORF1ab
Young	Young-10	Nasal	13	1	N + S + ORF1ab
Young	Young-10	Nasal	14	0	N + S + ORF1ab
Young	Young-10	Nasal	15	0	N + S + ORF1ab
Young	Young-10	Nasal	17	0	N + S + ORF1ab
Young	Young-13	Nasal	0	0	N + S + ORF1ab
Young	Young-13	Nasal	1	1	N + S + ORF1ab
Young	Young-13	Nasal	4	0	N + S + ORF1ab
Young	Young-13	Nasal	5	0	N + S + ORF1ab
Young	Young-13	Nasal	6	0	N + S + ORF1ab
Young	Young-13	Nasal	10	0	N + S + ORF1ab
Young	Young-15	Nasal	0	1	N + S + ORF1ab
Young	Young-15	Nasal	1	1	N + S + ORF1ab
Young	Young-15	Nasal	2	1	N + S + ORF1ab
Young	Young-15	Nasal	3	1	N + S + ORF1ab
Young	Young-15	Nasal	5	1	N + S + ORF1ab
Young	Young-15	Nasal	7	1	N + S + ORF1ab
Young	Young-15	Nasal	8	1	N + S + ORF1ab
Young	Young-15	Nasal	9	1	N + S + ORF1ab
Young	Young-15	Nasal	10	1	N + S + ORF1ab
Young	Young-15	Nasal	11	0	N + S + ORF1ab
Young	Young-15	Nasal	12	0	N + S + ORF1ab
Young	Young-15	Nasal	14	1	N + S + ORF1ab
Young	Young-15	Nasal	15	0	N + S + ORF1ab
Young	Young-15	Nasal	16	0	N + S + ORF1ab
Young	Young-17	Nasal	0	1	N + S + ORF1ab
Young	Young-17	Nasal	1	1	N + S + ORF1ab
Young	Young-17	Nasal	2	1	N + S + ORF1ab
Young	Young-17	Nasal	3	1	N + S + ORF1ab
Young	Young-17	Nasal	4	1	N + S + ORF1ab
Young	Young-17	Nasal	5	1	N + S + ORF1ab
Young	Young-17	Nasal	7	1	N + S + ORF1ab
Young	Young-17	Nasal	8	1	N + S + ORF1ab
Young	Young-17	Nasal	9	0	N + S + ORF1ab
Young	Young-17	Nasal	10	0	N + S + ORF1ab
Young	Young-2	Nasal	2	1	N + S + ORF1ab
Young	Young-2	Nasal	8	1	N + S + ORF1ab
Young	Young-2	Nasal	10	1	N + S + ORF1ab
Young	Young-2	Nasal	12	0	N + S + ORF1ab
Young	Young-2	Nasal	13	0	N + S + ORF1ab
Young	Young-2	Nasal	14	1	N + S + ORF1ab
Young	Young-2	Nasal	15	0	N + S + ORF1ab
Young	Young-2	Nasal	16	0	N + S + ORF1ab
Young	Young-2	Nasal	17	0	N + S + ORF1ab
Young	Young-3	Nasal	10	1	N + S + ORF1ab
Young	Young-3	Nasal	11	1	N + S + ORF1ab
Young	Young-3	Nasal	12	1	N + S + ORF1ab
Young	Young-3	Nasal	13	1	N + S + ORF1ab
Young	Young-3	Nasal	14	1	N + S + ORF1ab
Young	Young-3	Nasal	15	1	N + S + ORF1ab
Young	Young-3	Nasal	16	1	N + S + ORF1ab
Young	Young-3	Nasal	17	1	N + S + ORF1ab
Young	Young-3	Nasal	18	1	N + S + ORF1ab
Young	Young-3	Nasal	19	1	N + S + ORF1ab
Young	Young-3	Nasal	20	1	N + S + ORF1ab
Young	Young-3	Nasal	21	0	N + S + ORF1ab
Young	Young-3	Nasal	22	1	N + S + ORF1ab
Young	Young-4	Nasal	3	1	N + S + ORF1ab
Young	Young-4	Nasal	7	1	N + S + ORF1ab
Young	Young-4	Nasal	10	1	N + S + ORF1ab
Young	Young-4	Nasal	12	1	N + S + ORF1ab
Young	Young-4	Nasal	14	0	N + S + ORF1ab
Young	Young-4	Nasal	15	0	N + S + ORF1ab
Young	Young-4	Nasal	16	0	N + S + ORF1ab
Young	Young-6	Nasal	2	1	N + S + ORF1ab
Young	Young-6	Nasal	3	1	N + S + ORF1ab
Young	Young-6	Nasal	5	1	N + S + ORF1ab
Young	Young-6	Nasal	7	1	N + S + ORF1ab
Young	Young-6	Nasal	8	1	N + S + ORF1ab
Young	Young-6	Nasal	10	1	N + S + ORF1ab
Young	Young-6	Nasal	11	0	N + S + ORF1ab
Young	Young-6	Nasal	12	1	N + S + ORF1ab
Young	Young-6	Nasal	13	0	N + S + ORF1ab
Young	Young-6	Nasal	14	0	N + S + ORF1ab
Young	Young-6	Nasal	15	1	N + S + ORF1ab
Young	Young-6	Nasal	16	1	N + S + ORF1ab
Young	Young-6	Nasal	17	0	N + S + ORF1ab
Young	Young-6	Nasal	18	1	N + S + ORF1ab
Young	Young-7	Nasal	0	0	N + S + ORF1ab
Young	Young-7	Nasal	2	0	N + S + ORF1ab
Young	Young-7	Nasal	3	1	N + S + ORF1ab
Young	Young-7	Nasal	7	1	N + S + ORF1ab
Young	Young-7	Nasal	8	0	N + S + ORF1ab
Young	Young-7	Nasal	9	0	N + S + ORF1ab
Young	Young-7	Nasal	10	0	N + S + ORF1ab
Young	Young-8	Nasal	2	1	N + S + ORF1ab
Young	Young-8	Nasal	3	1	N + S + ORF1ab
Young	Young-8	Nasal	5	1	N + S + ORF1ab
Young	Young-8	Nasal	6	1	N + S + ORF1ab
Young	Young-8	Nasal	7	1	N + S + ORF1ab
Young	Young-8	Nasal	8	1	N + S + ORF1ab
Young	Young-8	Nasal	9	1	N + S + ORF1ab
Young	Young-8	Nasal	10	1	N + S + ORF1ab
Young	Young-8	Nasal	11	1	N + S + ORF1ab
Young	Young-8	Nasal	12	1	N + S + ORF1ab
Young	Young-8	Nasal	13	1	N + S + ORF1ab
Young	Young-8	Nasal	14	1	N + S + ORF1ab
Young	Young-8	Nasal	15	1	N + S + ORF1ab
Young	Young-8	Nasal	16	1	N + S + ORF1ab
Young	Young-8	Nasal	17	1	N + S + ORF1ab
Young	Young-8	Nasal	18	0	N + S + ORF1ab
Young	Young-8	Nasal	19	1	N + S + ORF1ab
Young	Young-8	Nasal	20	1	N + S + ORF1ab
Young	Young-8	Nasal	21	0	N + S + ORF1ab
Young	Young-8	Nasal	22	0	N + S + ORF1ab
Young	Young-8	Nasal	23	0	N + S + ORF1ab
Young	Young-9	Nasal	3	0	N + S + ORF1ab
Young	Young-9	Nasal	5	1	N + S + ORF1ab
Young	Young-9	Nasal	6	1	N + S + ORF1ab
Young	Young-9	Nasal	7	1	N + S + ORF1ab
Young	Young-9	Nasal	8	1	N + S + ORF1ab
Young	Young-9	Nasal	10	0	N + S + ORF1ab
Young	Young-9	Nasal	11	1	N + S + ORF1ab
Young	Young-9	Nasal	12	1	N + S + ORF1ab
Young	Young-9	Nasal	14	1	N + S + ORF1ab
Young	Young-9	Nasal	15	1	N + S + ORF1ab
Young	Young-9	Nasal	16	0	N + S + ORF1ab
Young	Young-9	Nasal	17	1	N + S + ORF1ab
Young	Young-9	Nasal	18	1	N + S + ORF1ab
Young	Young-9	Nasal	19	1	N + S + ORF1ab
Young	Young-9	Nasal	20	0	N + S + ORF1ab
Young	Young-9	Nasal	21	1	N + S + ORF1ab
Young	Young-9	Nasal	22	1	N + S + ORF1ab
Young	Young-9	Nasal	23	1	N + S + ORF1ab
Young	Young-9	Nasal	24	0	N + S + ORF1ab
Young	Young-9	Nasal	25	1	N + S + ORF1ab
Young	Young-9	Nasal	26	1	N + S + ORF1ab
Young	Young-9	Nasal	27	0	N + S + ORF1ab
Young	Young-9	Nasal	28	0	N + S + ORF1ab
Young	Young-9	Nasal	29	0	N + S + ORF1ab
Young	Young-11	Nasal	1	1	N + S + ORF1ab
Young	Young-11	Nasal	2	1	N + S + ORF1ab
Young	Young-11	Nasal	4	1	N + S + ORF1ab
Young	Young-11	Nasal	5	1	N + S + ORF1ab
Young	Young-11	Nasal	6	1	N + S + ORF1ab
Young	Young-11	Nasal	7	1	N + S + ORF1ab
Young	Young-11	Nasal	10	0	N + S + ORF1ab
Young	Young-11	Nasal	11	0	N + S + ORF1ab
Young	Young-11	Nasal	12	0	N + S + ORF1ab
Young	Young-12	Nasal	3	1	N + S + ORF1ab
Young	Young-12	Nasal	4	1	N + S + ORF1ab
Young	Young-12	Nasal	5	1	N + S + ORF1ab
Young	Young-12	Nasal	6	1	N + S + ORF1ab
Young	Young-12	Nasal	7	1	N + S + ORF1ab
Young	Young-12	Nasal	8	1	N + S + ORF1ab
Young	Young-12	Nasal	9	1	N + S + ORF1ab
Young	Young-12	Nasal	10	1	N + S + ORF1ab
Young	Young-12	Nasal	11	0	N + S + ORF1ab
Young	Young-12	Nasal	12	1	N + S + ORF1ab
Young	Young-12	Nasal	13	0	N + S + ORF1ab
Young	Young-12	Nasal	14	0	N + S + ORF1ab
Young	Young-12	Nasal	15	0	N + S + ORF1ab
Young	Young-12	Nasal	16	0	N + S + ORF1ab
Young	Young-14	Nasal	1	1	N + S + ORF1ab
Young	Young-14	Nasal	2	1	N + S + ORF1ab
Young	Young-14	Nasal	3	1	N + S + ORF1ab
Young	Young-14	Nasal	4	1	N + S + ORF1ab
Young	Young-14	Nasal	5	1	N + S + ORF1ab
Young	Young-14	Nasal	6	1	N + S + ORF1ab
Young	Young-14	Nasal	8	1	N + S + ORF1ab
Young	Young-14	Nasal	9	1	N + S + ORF1ab
Young	Young-14	Nasal	10	1	N + S + ORF1ab
Young	Young-14	Nasal	11	0	N + S + ORF1ab
Young	Young-14	Nasal	12	1	N + S + ORF1ab
Young	Young-14	Nasal	13	1	N + S + ORF1ab
Young	Young-14	Nasal	14	0	N + S + ORF1ab
Young	Young-14	Nasal	15	0	N + S + ORF1ab
Young	Young-14	Nasal	16	0	N + S + ORF1ab
Young	Young-14	Nasal	18	0	N + S + ORF1ab
Young	Young-16	Nasal	6	1	N + S + ORF1ab
Young	Young-16	Nasal	8	1	N + S + ORF1ab
Young	Young-16	Nasal	9	1	N + S + ORF1ab
Young	Young-16	Nasal	10	1	N + S + ORF1ab
Young	Young-16	Nasal	11	1	N + S + ORF1ab
Young	Young-16	Nasal	12	1	N + S + ORF1ab
Young	Young-16	Nasal	13	1	N + S + ORF1ab
Young	Young-18	Nasal	1	1	N + S + ORF1ab
Young	Young-18	Nasal	2	1	N + S + ORF1ab
Young	Young-18	Nasal	3	1	N + S + ORF1ab
Young	Young-18	Nasal	4	1	N + S + ORF1ab
Young	Young-18	Nasal	5	1	N + S + ORF1ab
Young	Young-18	Nasal	7	1	N + S + ORF1ab
Young	Young-18	Nasal	8	1	N + S + ORF1ab
Young	Young-18	Nasal	9	1	N + S + ORF1ab
Young	Young-18	Nasal	10	1	N + S + ORF1ab
Young	Young-18	Nasal	11	0	N + S + ORF1ab
Young	Young-18	Nasal	12	1	N + S + ORF1ab
Young	Young-18	Nasal	13	1	N + S + ORF1ab
Young	Young-18	Nasal	14	1	N + S + ORF1ab
Young	Young-18	Nasal	15	1	N + S + ORF1ab
Young	Young-18	Nasal	16	1	N + S + ORF1ab
Young	Young-18	Nasal	18	1	N + S + ORF1ab
Young	Young-18	Nasal	20	1	N + S + ORF1ab
Young	Young-18	Nasal	21	0	N + S + ORF1ab
Young	Young-18	Nasal	22	1	N + S + ORF1ab
Young	Young-18	Nasal	23	0	N + S + ORF1ab
Young	Young-18	Nasal	24	1	N + S + ORF1ab
Young	Young-18	Nasal	25	0	N + S + ORF1ab
Kim	Kim-13	Upper respiratory	0	1	E
Kim	Kim-13	Upper respiratory	1	1	E
Kim	Kim-13	Upper respiratory	2	1	E
Kim	Kim-13	Upper respiratory	3	0	E
Kim	Kim-13	Upper respiratory	4	1	E
Kim	Kim-13	Upper respiratory	5	1	E
Kim	Kim-13	Upper respiratory	6	1	E
Kim	Kim-13	Upper respiratory	7	1	E
Kim	Kim-13	Upper respiratory	9	0	E
Kim	Kim-13	Upper respiratory	10	0	E
Kim	Kim-13	Upper respiratory	11	0	E
Kim	Kim-24	Upper respiratory	0	1	E
Kim	Kim-24	Upper respiratory	3	1	E
Kim	Kim-24	Upper respiratory	4	1	E
Kim	Kim-24	Upper respiratory	5	1	E
Kim	Kim-24	Upper respiratory	6	1	E
Kim	Kim-24	Upper respiratory	7	1	E
Kim	Kim-24	Upper respiratory	8	1	E
Kim	Kim-24	Upper respiratory	9	1	E
Kim	Kim-24	Upper respiratory	10	1	E
Kim	Kim-20	Upper respiratory	1	1	E
Kim	Kim-20	Upper respiratory	3	1	E
Kim	Kim-20	Upper respiratory	4	1	E
Kim	Kim-20	Upper respiratory	7	1	E
Kim	Kim-20	Upper respiratory	9	0	E
Kim	Kim-1	Upper respiratory	1	1	E
Kim	Kim-1	Upper respiratory	2	1	E
Kim	Kim-1	Upper respiratory	4	1	E
Kim	Kim-1	Upper respiratory	5	1	E
Kim	Kim-1	Upper respiratory	6	1	E
Kim	Kim-1	Upper respiratory	7	1	E
Kim	Kim-1	Upper respiratory	8	0	E
Kim	Kim-1	Upper respiratory	9	0	E
Kim	Kim-1	Upper respiratory	10	1	E
Kim	Kim-1	Upper respiratory	11	1	E
Kim	Kim-1	Upper respiratory	12	0	E
Kim	Kim-1	Upper respiratory	13	1	E
Kim	Kim-1	Upper respiratory	14	0	E
Kim	Kim-1	Upper respiratory	16	0	E
Kim	Kim-1	Upper respiratory	18	0	E
Kim	Kim-15	Upper respiratory	1	1	E
Kim	Kim-15	Upper respiratory	3	1	E
Kim	Kim-15	Upper respiratory	5	1	E
Kim	Kim-15	Upper respiratory	7	1	E
Kim	Kim-15	Upper respiratory	10	0	E
Kim	Kim-15	Upper respiratory	11	1	E
Kim	Kim-15	Upper respiratory	13	0	E
Kim	Kim-8	Upper respiratory	4	1	E
Kim	Kim-8	Upper respiratory	9	1	E
Kim	Kim-8	Upper respiratory	10	1	E
Kim	Kim-8	Upper respiratory	11	1	E
Kim	Kim-8	Upper respiratory	14	0	E
Kim	Kim-8	Upper respiratory	15	0	E
Kim	Kim-26	Upper respiratory	4	1	E
Kim	Kim-26	Upper respiratory	5	1	E
Kim	Kim-26	Upper respiratory	6	1	E
Kim	Kim-26	Upper respiratory	7	1	E
Kim	Kim-26	Upper respiratory	8	1	E
Kim	Kim-2	Upper respiratory	13	1	E
Kim	Kim-2	Upper respiratory	14	1	E
Kim	Kim-2	Upper respiratory	15	1	E
Kim	Kim-2	Upper respiratory	16	1	E
Kim	Kim-2	Upper respiratory	17	0	E
Kim	Kim-2	Upper respiratory	19	0	E
Kim	Kim-23	Upper respiratory	3	1	E
Kim	Kim-23	Upper respiratory	4	1	E
Kim	Kim-23	Upper respiratory	5	1	E
Kim	Kim-23	Upper respiratory	6	1	E
Kim	Kim-23	Upper respiratory	7	0	E
Kim	Kim-23	Upper respiratory	8	0	E
Kim	Kim-23	Upper respiratory	9	1	E
Kim	Kim-23	Upper respiratory	10	1	E
Kim	Kim-13	Sputum	0	1	E
Kim	Kim-13	Sputum	1	1	E
Kim	Kim-13	Sputum	2	1	E
Kim	Kim-13	Sputum	3	0	E
Kim	Kim-13	Sputum	4	1	E
Kim	Kim-13	Sputum	5	1	E
Kim	Kim-13	Sputum	6	1	E
Kim	Kim-13	Sputum	7	1	E
Kim	Kim-13	Sputum	10	0	E
Kim	Kim-13	Sputum	11	0	E
Kim	Kim-20	Sputum	1	1	E
Kim	Kim-20	Sputum	3	1	E
Kim	Kim-20	Sputum	4	1	E
Kim	Kim-20	Sputum	7	1	E
Kim	Kim-20	Sputum	9	0	E
Kim	Kim-24	Sputum	1	1	E
Kim	Kim-24	Sputum	3	1	E
Kim	Kim-24	Sputum	5	1	E
Kim	Kim-24	Sputum	7	1	E
Kim	Kim-24	Sputum	10	0	E
Kim	Kim-24	Sputum	11	1	E
Kim	Kim-24	Sputum	13	1	E
Kim	Kim-1	Sputum	2	1	E
Kim	Kim-1	Sputum	4	1	E
Kim	Kim-1	Sputum	5	1	E
Kim	Kim-1	Sputum	6	1	E
Kim	Kim-1	Sputum	7	1	E
Kim	Kim-1	Sputum	8	0	E
Kim	Kim-1	Sputum	9	0	E
Kim	Kim-1	Sputum	10	1	E
Kim	Kim-1	Sputum	11	0	E
Kim	Kim-1	Sputum	13	0	E
Kim	Kim-1	Sputum	16	0	E
Kim	Kim-1	Sputum	17	0	E
Kim	Kim-1	Sputum	18	0	E
Kim	Kim-23	Sputum	3	1	E
Kim	Kim-23	Sputum	4	1	E
Kim	Kim-23	Sputum	5	1	E
Kim	Kim-23	Sputum	6	1	E
Kim	Kim-23	Sputum	7	1	E
Kim	Kim-23	Sputum	8	1	E
Kim	Kim-23	Sputum	9	1	E
Kim	Kim-26	Sputum	5	1	E
Kim	Kim-26	Sputum	4	1	E
Kim	Kim-26	Sputum	5	1	E
Kim	Kim-26	Sputum	6	1	E
Kim	Kim-26	Sputum	7	1	E
Kim	Kim-26	Sputum	8	1	E
Kim	Kim-2	Sputum	13	1	E
Kim	Kim-2	Sputum	19	0	E
Kim	Kim-15	Sputum	3	1	E
Kim	Kim-8	Sputum	4	1	E
Kim	Kim-8	Sputum	9	1	E
Kim	Kim-8	Sputum	10	1	E
Kim	Kim-8	Sputum	11	0	E
Kim	Kim-8	Sputum	12	0	E
Kim	Kim-8	Sputum	14	0	E
Kim	Kim-8	Sputum	15	0	E
Wyllie	Wyllie-1	Saliva	12	1	N
Wyllie	Wyllie-1	Saliva	15	1	N
Wyllie	Wyllie-6	Saliva	16	1	N
Wyllie	Wyllie-7	Saliva	4	1	N
Wyllie	Wyllie-7	Saliva	8	1	N
Wyllie	Wyllie-7	Saliva	12	1	N
Wyllie	Wyllie-10	Saliva	6	1	N
Wyllie	Wyllie-10	Saliva	18	1	N
Wyllie	Wyllie-12	Saliva	7	1	N
Wyllie	Wyllie-12	Saliva	15	1	N
Wyllie	Wyllie-12	Saliva	23	1	N
Wyllie	Wyllie-17	Saliva	5	1	N
Wyllie	Wyllie-17	Saliva	9	1	N
Wyllie	Wyllie-19	Saliva	5	1	N
Wyllie	Wyllie-19	Saliva	9	1	N
Wyllie	Wyllie-19	Saliva	17	1	N
Wyllie	Wyllie-23	Saliva	23	1	N
Wyllie	Wyllie-24	Saliva	9	1	N
Wyllie	Wyllie-24	Saliva	12	1	N
Wyllie	Wyllie-25	Saliva	12	0	N
Wyllie	Wyllie-25	Saliva	16	0	N
Wyllie	Wyllie-27	Saliva	3	1	N
Wyllie	Wyllie-27	Saliva	12	1	N
Wyllie	Wyllie-28	Saliva	14	0	N
Wyllie	Wyllie-29	Saliva	5	1	N
Wyllie	Wyllie-29	Saliva	9	1	N
Wyllie	Wyllie-35	Saliva	7	1	N
Wyllie	Wyllie-35	Saliva	11	0	N
Wyllie	Wyllie-52	Saliva	2	1	N
Wyllie	Wyllie-52	Saliva	11	1	N
Wyllie	Wyllie-53	Saliva	16	1	N
Wyllie	Wyllie-55	Saliva	7	1	N
Wyllie	Wyllie-62	Saliva	9	1	N
Wyllie	Wyllie-1	Nasal	12	1	N
Wyllie	Wyllie-6	Nasal	12	1	N
Wyllie	Wyllie-6	Nasal	16	0	N
Wyllie	Wyllie-7	Nasal	4	1	N
Wyllie	Wyllie-7	Nasal	8	1	N
Wyllie	Wyllie-10	Nasal	6	1	N
Wyllie	Wyllie-10	Nasal	14	1	N
Wyllie	Wyllie-10	Nasal	18	1	N
Wyllie	Wyllie-11	Nasal	9	0	N
Wyllie	Wyllie-11	Nasal	15	1	N
Wyllie	Wyllie-12	Nasal	7	0	N
Wyllie	Wyllie-12	Nasal	11	1	N
Wyllie	Wyllie-12	Nasal	15	1	N
Wyllie	Wyllie-12	Nasal	19	1	N
Wyllie	Wyllie-12	Nasal	23	0	N
Wyllie	Wyllie-19	Nasal	5	1	N
Wyllie	Wyllie-19	Nasal	9	1	N
Wyllie	Wyllie-19	Nasal	13	0	N
Wyllie	Wyllie-22	Nasal	5	0	N
Wyllie	Wyllie-22	Nasal	15	1	N
Wyllie	Wyllie-23	Nasal	14	0	N
Wyllie	Wyllie-23	Nasal	23	1	N
Wyllie	Wyllie-24	Nasal	9	1	N
Wyllie	Wyllie-24	Nasal	12	1	N
Wyllie	Wyllie-25	Nasal	12	0	N
Wyllie	Wyllie-25	Nasal	16	0	N
Wyllie	Wyllie-27	Nasal	3	1	N
Wyllie	Wyllie-27	Nasal	12	1	N
Wyllie	Wyllie-27	Nasal	17	0	N
Wyllie	Wyllie-28	Nasal	5	1	N
Wyllie	Wyllie-28	Nasal	14	1	N
Wyllie	Wyllie-28	Nasal	18	1	N
Wyllie	Wyllie-29	Nasal	5	1	N
Wyllie	Wyllie-29	Nasal	9	1	N
Wyllie	Wyllie-29	Nasal	14	1	N
Wyllie	Wyllie-34	Nasal	25	1	N
Wyllie	Wyllie-34	Nasal	29	1	N
Wyllie	Wyllie-34	Nasal	33	1	N
Wyllie	Wyllie-35	Nasal	7	1	N
Wyllie	Wyllie-37	Nasal	12	1	N
Wyllie	Wyllie-37	Nasal	17	1	N
Wyllie	Wyllie-43	Nasal	4	0	N
Wyllie	Wyllie-43	Nasal	7	1	N
Wyllie	Wyllie-43	Nasal	12	1	N
Wyllie	Wyllie-53	Nasal	12	1	N
Wyllie	Wyllie-53	Nasal	16	1	N
Wyllie	Wyllie-55	Nasal	7	1	N
Wyllie	Wyllie-55	Nasal	12	0	N
Wyllie	Wyllie-60	Nasal	9	1	N
Wyllie	Wyllie-60	Nasal	13	1	N
Wyllie	Wyllie-60	Nasal	17	0	N
Wyllie	Wyllie-62	Nasal	9	1	N
Wyllie	Wyllie-62	Nasal	17	0	N
Seah	Seah-6	Nasal	0	1	NA
Seah	Seah-1	Nasal	1	1	NA
Seah	Seah-2	Nasal	1	1	NA
Seah	Seah-6	Nasal	1	0	NA
Seah	Seah-1	Nasal	2	1	NA
Seah	Seah-2	Nasal	2	1	NA
Seah	Seah-3	Nasal	2	1	NA
Seah	Seah-6	Nasal	2	1	NA
Seah	Seah-1	Nasal	3	1	NA
Seah	Seah-3	Nasal	3	1	NA
Seah	Seah-6	Nasal	3	0	NA
Seah	Seah-16	Nasal	3	1	NA
Seah	Seah-4	Nasal	4	1	NA
Seah	Seah-5	Nasal	4	1	NA
Seah	Seah-6	Nasal	4	1	NA
Seah	Seah-17	Nasal	4	1	NA
Seah	Seah-1	Nasal	5	1	NA
Seah	Seah-2	Nasal	5	1	NA
Seah	Seah-3	Nasal	5	1	NA
Seah	Seah-4	Nasal	5	1	NA
Seah	Seah-5	Nasal	5	1	NA
Seah	Seah-6	Nasal	5	0	NA
Seah	Seah-7	Nasal	5	1	NA
Seah	Seah-10	Nasal	5	0	NA
Seah	Seah-15	Nasal	5	1	NA
Seah	Seah-16	Nasal	5	1	NA
Seah	Seah-1	Nasal	6	1	NA
Seah	Seah-2	Nasal	6	0	NA
Seah	Seah-3	Nasal	6	1	NA
Seah	Seah-6	Nasal	6	0	NA
Seah	Seah-10	Nasal	6	0	NA
Seah	Seah-17	Nasal	6	1	NA
Seah	Seah-1	Nasal	7	1	NA
Seah	Seah-2	Nasal	7	0	NA
Seah	Seah-3	Nasal	7	1	NA
Seah	Seah-7	Nasal	7	1	NA
Seah	Seah-8	Nasal	7	1	NA
Seah	Seah-9	Nasal	7	1	NA
Seah	Seah-10	Nasal	7	0	NA
Seah	Seah-11	Nasal	7	1	NA
Seah	Seah-12	Nasal	7	1	NA
Seah	Seah-3	Nasal	8	1	NA
Seah	Seah-4	Nasal	8	1	NA
Seah	Seah-5	Nasal	8	1	NA
Seah	Seah-9	Nasal	8	1	NA
Seah	Seah-12	Nasal	8	1	NA
Seah	Seah-17	Nasal	8	1	NA
Seah	Seah-3	Nasal	9	1	NA
Seah	Seah-4	Nasal	9	1	NA
Seah	Seah-7	Nasal	9	1	NA
Seah	Seah-10	Nasal	9	1	NA
Seah	Seah-12	Nasal	9	1	NA
Seah	Seah-14	Nasal	9	1	NA
Seah	Seah-15	Nasal	9	1	NA
Seah	Seah-17	Nasal	9	1	NA
Seah	Seah-3	Nasal	10	1	NA
Seah	Seah-4	Nasal	10	1	NA
Seah	Seah-7	Nasal	10	1	NA
Seah	Seah-9	Nasal	10	1	NA
Seah	Seah-10	Nasal	10	0	NA
Seah	Seah-11	Nasal	10	1	NA
Seah	Seah-12	Nasal	10	1	NA
Seah	Seah-13	Nasal	10	1	NA
Seah	Seah-14	Nasal	10	1	NA
Seah	Seah-15	Nasal	10	1	NA
Seah	Seah-17	Nasal	10	1	NA
Seah	Seah-3	Nasal	11	1	NA
Seah	Seah-10	Nasal	11	0	NA
Seah	Seah-11	Nasal	11	1	NA
Seah	Seah-12	Nasal	11	1	NA
Seah	Seah-14	Nasal	11	1	NA
Seah	Seah-15	Nasal	11	1	NA
Seah	Seah-17	Nasal	11	1	NA
Seah	Seah-3	Nasal	12	1	NA
Seah	Seah-4	Nasal	12	1	NA
Seah	Seah-7	Nasal	12	0	NA
Seah	Seah-8	Nasal	12	1	NA
Seah	Seah-12	Nasal	12	1	NA
Seah	Seah-14	Nasal	12	1	NA
Seah	Seah-15	Nasal	12	1	NA
Seah	Seah-17	Nasal	12	1	NA
Seah	Seah-3	Nasal	13	0	NA
Seah	Seah-5	Nasal	13	1	NA
Seah	Seah-7	Nasal	13	0	NA
Seah	Seah-9	Nasal	13	1	NA
Seah	Seah-11	Nasal	13	1	NA
Seah	Seah-12	Nasal	13	1	NA
Seah	Seah-13	Nasal	13	1	NA
Seah	Seah-14	Nasal	13	1	NA
Seah	Seah-15	Nasal	13	1	NA
Seah	Seah-17	Nasal	13	1	NA
Seah	Seah-4	Nasal	14	1	NA
Seah	Seah-8	Nasal	14	1	NA
Seah	Seah-12	Nasal	14	1	NA
Seah	Seah-14	Nasal	14	1	NA
Seah	Seah-15	Nasal	14	1	NA
Seah	Seah-17	Nasal	14	1	NA
Seah	Seah-12	Nasal	15	1	NA
Seah	Seah-14	Nasal	15	1	NA
Seah	Seah-15	Nasal	15	0	NA
Seah	Seah-16	Nasal	15	0	NA
Seah	Seah-17	Nasal	15	1	NA
Seah	Seah-4	Nasal	16	1	NA
Seah	Seah-5	Nasal	16	0	NA
Seah	Seah-8	Nasal	16	1	NA
Seah	Seah-9	Nasal	16	0	NA
Seah	Seah-11	Nasal	16	1	NA
Seah	Seah-12	Nasal	16	1	NA
Seah	Seah-14	Nasal	16	1	NA
Seah	Seah-15	Nasal	16	0	NA
Seah	Seah-16	Nasal	16	1	NA
Seah	Seah-17	Nasal	16	1	NA
Seah	Seah-5	Nasal	17	1	NA
Seah	Seah-9	Nasal	17	1	NA
Seah	Seah-12	Nasal	17	0	NA
Seah	Seah-13	Nasal	17	0	NA
Seah	Seah-14	Nasal	17	1	NA
Seah	Seah-16	Nasal	17	0	NA
Seah	Seah-17	Nasal	17	0	NA
Seah	Seah-4	Nasal	18	1	NA
Seah	Seah-8	Nasal	18	1	NA
Seah	Seah-9	Nasal	18	1	NA
Seah	Seah-11	Nasal	18	1	NA
Seah	Seah-12	Nasal	18	1	NA
Seah	Seah-13	Nasal	18	1	NA
Seah	Seah-14	Nasal	18	1	NA
Seah	Seah-16	Nasal	18	1	NA
Seah	Seah-17	Nasal	18	1	NA
Seah	Seah-9	Nasal	19	1	NA
Seah	Seah-12	Nasal	19	1	NA
Seah	Seah-16	Nasal	19	0	NA
Seah	Seah-17	Nasal	19	0	NA
Lescure	Lescure-1	Nasal	5	1	RdRp
Lescure	Lescure-1	Nasal	6	1	RdRp
Lescure	Lescure-1	Nasal	7	1	RdRp
Lescure	Lescure-1	Nasal	8	1	RdRp
Lescure	Lescure-1	Nasal	9	0	RdRp
Lescure	Lescure-1	Nasal	10	0	RdRp
Lescure	Lescure-1	Nasal	11	0	RdRp
Lescure	Lescure-1	Nasal	12	0	RdRp
Lescure	Lescure-1	Nasal	13	0	RdRp
Lescure	Lescure-1	Nasal	14	0	RdRp
Lescure	Lescure-1	Nasal	16	0	RdRp
Lescure	Lescure-2	Nasal	8	0	RdRp
Lescure	Lescure-2	Nasal	10	0	RdRp
Lescure	Lescure-2	Nasal	13	0	RdRp
Lescure	Lescure-2	Nasal	19	0	RdRp
Lescure	Lescure-2	Nasal	21	0	RdRp
Lescure	Lescure-3	Nasal	7	1	RdRp
Lescure	Lescure-3	Nasal	8	1	RdRp
Lescure	Lescure-3	Nasal	9	1	RdRp
Lescure	Lescure-3	Nasal	10	1	RdRp
Lescure	Lescure-3	Nasal	12	1	RdRp
Lescure	Lescure-3	Nasal	14	1	RdRp
Lescure	Lescure-3	Nasal	19	1	RdRp
Lescure	Lescure-3	Nasal	21	0	RdRp
Lescure	Lescure-3	Nasal	23	0	RdRp
Lescure	Lescure-4	Nasal	1	1	RdRp
Lescure	Lescure-4	Nasal	2	1	RdRp
Lescure	Lescure-4	Nasal	3	1	RdRp
Lescure	Lescure-4	Nasal	4	1	RdRp
Lescure	Lescure-4	Nasal	5	1	RdRp
Lescure	Lescure-4	Nasal	6	1	RdRp
Lescure	Lescure-4	Nasal	7	1	RdRp
Lescure	Lescure-4	Nasal	8	0	RdRp
Lescure	Lescure-4	Nasal	11	0	RdRp
Lescure	Lescure-5	Nasal	1	1	RdRp
Lescure	Lescure-5	Nasal	2	1	RdRp
Lescure	Lescure-5	Nasal	5	1	RdRp
Lescure	Lescure-5	Nasal	6	1	RdRp
Lescure	Lescure-5	Nasal	7	1	RdRp
Lescure	Lescure-5	Nasal	9	0	RdRp
Lescure	Lescure-5	Nasal	13	0	RdRp
Lescure	Lescure-5	Nasal	15	0	RdRp
Kampen	Kampen-1	Sputum	10	1	E + ORF1ab
Kampen	Kampen-1	Sputum	11	1	E + ORF1ab
Kampen	Kampen-1	Sputum	12	1	E + ORF1ab
Kampen	Kampen-1	Sputum	13	1	E + ORF1ab
Kampen	Kampen-1	Sputum	15	1	E + ORF1ab
Kampen	Kampen-1	Sputum	16	1	E + ORF1ab
Kampen	Kampen-1	Sputum	17	1	E + ORF1ab
Kampen	Kampen-1	Sputum	18	1	E + ORF1ab
Kampen	Kampen-1	Sputum	19	1	E + ORF1ab
Kampen	Kampen-1	Sputum	21	1	E + ORF1ab
Kampen	Kampen-1	Sputum	22	1	E + ORF1ab
Kampen	Kampen-1	Sputum	23	1	E + ORF1ab
Kampen	Kampen-1	Sputum	24	1	E + ORF1ab
Kampen	Kampen-1	Sputum	25	1	E + ORF1ab
Kampen	Kampen-1	Sputum	26	1	E + ORF1ab
Kampen	Kampen-1	Sputum	27	1	E + ORF1ab
Kampen	Kampen-1	Sputum	28	1	E + ORF1ab
Kampen	Kampen-1	Sputum	29	1	E + ORF1ab
Kampen	Kampen-1	Sputum	30	1	E + ORF1ab
Kampen	Kampen-1	Sputum	31	1	E + ORF1ab
Kampen	Kampen-1	Sputum	32	1	E + ORF1ab
Kampen	Kampen-1	Sputum	33	1	E + ORF1ab
Kampen	Kampen-1	Sputum	34	1	E + ORF1ab
Kampen	Kampen-1	Sputum	36	1	E + ORF1ab
Kampen	Kampen-1	Sputum	38	0	E + ORF1ab
Kampen	Kampen-1	Sputum	39	0	E + ORF1ab
Kampen	Kampen-2	Sputum	8	1	E + ORF1ab
Kampen	Kampen-2	Sputum	9	1	E + ORF1ab
Kampen	Kampen-2	Sputum	10	1	E + ORF1ab
Kampen	Kampen-2	Sputum	11	1	E + ORF1ab
Kampen	Kampen-2	Sputum	12	1	E + ORF1ab
Kampen	Kampen-2	Sputum	13	1	E + ORF1ab
Kampen	Kampen-2	Sputum	14	1	E + ORF1ab
Kampen	Kampen-2	Sputum	16	1	E + ORF1ab
Kampen	Kampen-2	Sputum	17	1	E + ORF1ab
Kampen	Kampen-2	Sputum	18	1	E + ORF1ab
Kampen	Kampen-3	Sputum	11	1	E + ORF1ab
Kampen	Kampen-3	Sputum	12	1	E + ORF1ab
Kampen	Kampen-3	Sputum	13	1	E + ORF1ab
Kampen	Kampen-3	Sputum	14	1	E + ORF1ab
Kampen	Kampen-3	Sputum	15	1	E + ORF1ab
Kampen	Kampen-3	Sputum	16	1	E + ORF1ab
Kampen	Kampen-3	Sputum	17	1	E + ORF1ab
Kampen	Kampen-3	Sputum	18	1	E + ORF1ab
Kampen	Kampen-3	Sputum	19	1	E + ORF1ab
Kampen	Kampen-3	Sputum	20	1	E + ORF1ab
Kampen	Kampen-3	Sputum	21	1	E + ORF1ab
Kampen	Kampen-3	Sputum	22	1	E + ORF1ab
Kampen	Kampen-3	Sputum	23	1	E + ORF1ab
Kampen	Kampen-3	Sputum	24	1	E + ORF1ab
Kampen	Kampen-3	Sputum	25	1	E + ORF1ab
Kampen	Kampen-3	Sputum	26	1	E + ORF1ab
Kampen	Kampen-3	Sputum	27	1	E + ORF1ab
Kampen	Kampen-3	Sputum	28	1	E + ORF1ab
Kampen	Kampen-4	Sputum	5	1	E + ORF1ab
Kampen	Kampen-4	Sputum	6	1	E + ORF1ab
Kampen	Kampen-4	Sputum	7	1	E + ORF1ab
Kampen	Kampen-4	Sputum	8	1	E + ORF1ab
Kampen	Kampen-4	Sputum	9	1	E + ORF1ab
Kampen	Kampen-4	Sputum	10	1	E + ORF1ab
Kampen	Kampen-5	Sputum	5	1	E + ORF1ab
Kampen	Kampen-5	Sputum	6	1	E + ORF1ab
Kampen	Kampen-5	Sputum	7	1	E + ORF1ab
Kampen	Kampen-5	Sputum	8	1	E + ORF1ab
Kampen	Kampen-5	Sputum	9	1	E + ORF1ab
Kampen	Kampen-5	Sputum	10	1	E + ORF1ab
Kampen	Kampen-5	Sputum	11	1	E + ORF1ab
Kampen	Kampen-5	Sputum	12	1	E + ORF1ab
Kampen	Kampen-5	Sputum	13	1	E + ORF1ab
Kampen	Kampen-5	Sputum	14	1	E + ORF1ab
Kampen	Kampen-5	Sputum	15	1	E + ORF1ab
Kampen	Kampen-5	Sputum	16	1	E + ORF1ab
Kampen	Kampen-5	Sputum	17	1	E + ORF1ab
Kampen	Kampen-5	Sputum	18	1	E + ORF1ab
Kampen	Kampen-5	Sputum	19	1	E + ORF1ab
Kampen	Kampen-5	Sputum	20	1	E + ORF1ab
Kampen	Kampen-6	Sputum	9	1	E + ORF1ab
Kampen	Kampen-6	Sputum	14	1	E + ORF1ab
Kampen	Kampen-6	Sputum	15	1	E + ORF1ab
Kampen	Kampen-6	Sputum	16	1	E + ORF1ab
Kampen	Kampen-6	Sputum	17	1	E + ORF1ab
Kampen	Kampen-6	Sputum	19	1	E + ORF1ab
Kampen	Kampen-6	Sputum	20	1	E + ORF1ab
Kampen	Kampen-6	Sputum	21	1	E + ORF1ab
Kampen	Kampen-6	Sputum	23	1	E + ORF1ab
Kampen	Kampen-6	Sputum	25	1	E + ORF1ab
Kampen	Kampen-6	Sputum	26	1	E + ORF1ab
Kampen	Kampen-6	Sputum	27	1	E + ORF1ab
Kampen	Kampen-6	Sputum	28	0	E + ORF1ab
Kampen	Kampen-6	Sputum	29	0	E + ORF1ab
Kampen	Kampen-6	Sputum	31	1	E + ORF1ab
Kampen	Kampen-7	Sputum	12	1	E + ORF1ab
Kampen	Kampen-8	Sputum	13	1	E + ORF1ab
Kampen	Kampen-8	Sputum	15	1	E + ORF1ab
Kampen	Kampen-8	Sputum	16	1	E + ORF1ab
Kampen	Kampen-8	Sputum	18	0	E + ORF1ab
Kampen	Kampen-8	Sputum	19	1	E + ORF1ab
Kampen	Kampen-9	Sputum	8	1	E + ORF1ab
Kampen	Kampen-9	Sputum	10	1	E + ORF1ab
Kampen	Kampen-9	Sputum	11	0	E + ORF1ab
Kampen	Kampen-9	Sputum	13	1	E + ORF1ab
Kampen	Kampen-9	Sputum	14	1	E + ORF1ab
Kampen	Kampen-9	Sputum	15	0	E + ORF1ab
Kampen	Kampen-10	Sputum	9	1	E + ORF1ab
Kampen	Kampen-10	Sputum	10	1	E + ORF1ab
Kampen	Kampen-10	Sputum	13	1	E + ORF1ab
Kampen	Kampen-10	Sputum	14	1	E + ORF1ab
Kampen	Kampen-10	Sputum	15	1	E + ORF1ab
Kampen	Kampen-10	Sputum	18	1	E + ORF1ab
Kampen	Kampen-10	Sputum	20	1	E + ORF1ab
Kampen	Kampen-10	Sputum	21	0	E + ORF1ab
Kampen	Kampen-11	Sputum	11	1	E + ORF1ab
Kampen	Kampen-11	Sputum	12	1	E + ORF1ab
Kampen	Kampen-11	Sputum	13	1	E + ORF1ab
Kampen	Kampen-11	Sputum	14	1	E + ORF1ab
Kampen	Kampen-11	Sputum	16	1	E + ORF1ab
Kampen	Kampen-11	Sputum	17	1	E + ORF1ab
Kampen	Kampen-11	Sputum	18	1	E + ORF1ab
Kampen	Kampen-11	Sputum	19	1	E + ORF1ab
Kampen	Kampen-11	Sputum	20	1	E + ORF1ab
Kampen	Kampen-11	Sputum	21	1	E + ORF1ab
Kampen	Kampen-11	Sputum	22	1	E + ORF1ab
Kampen	Kampen-11	Sputum	23	0	E + ORF1ab
Kampen	Kampen-11	Sputum	24	0	E + ORF1ab
Kampen	Kampen-11	Sputum	25	1	E + ORF1ab
Kampen	Kampen-11	Sputum	26	0	E + ORF1ab
Kampen	Kampen-12	Sputum	13	1	E + ORF1ab
Kampen	Kampen-12	Sputum	14	1	E + ORF1ab
Kampen	Kampen-12	Sputum	15	1	E + ORF1ab
Kampen	Kampen-12	Sputum	16	1	E + ORF1ab
Kampen	Kampen-12	Sputum	17	1	E + ORF1ab
Kampen	Kampen-12	Sputum	18	1	E + ORF1ab
Kampen	Kampen-12	Sputum	19	1	E + ORF1ab
Kampen	Kampen-12	Sputum	20	1	E + ORF1ab
Kampen	Kampen-12	Sputum	21	1	E + ORF1ab
Kampen	Kampen-13	Sputum	20	1	E + ORF1ab
Kampen	Kampen-13	Sputum	21	1	E + ORF1ab
Kampen	Kampen-13	Sputum	22	1	E + ORF1ab
Kampen	Kampen-13	Sputum	23	1	E + ORF1ab
Kampen	Kampen-13	Sputum	24	1	E + ORF1ab
Kampen	Kampen-13	Sputum	25	1	E + ORF1ab
Kampen	Kampen-13	Sputum	26	1	E + ORF1ab
Kampen	Kampen-13	Sputum	27	1	E + ORF1ab
Kampen	Kampen-13	Sputum	28	1	E + ORF1ab
Kampen	Kampen-13	Sputum	29	1	E + ORF1ab
Kampen	Kampen-14	Sputum	7	1	E + ORF1ab
Kampen	Kampen-14	Sputum	8	1	E + ORF1ab
Kampen	Kampen-14	Sputum	9	1	E + ORF1ab
Kampen	Kampen-14	Sputum	10	1	E + ORF1ab
Kampen	Kampen-14	Sputum	11	1	E + ORF1ab
Kampen	Kampen-14	Sputum	12	1	E + ORF1ab
Kampen	Kampen-14	Sputum	14	1	E + ORF1ab
Kampen	Kampen-14	Sputum	15	1	E + ORF1ab
Kampen	Kampen-14	Sputum	16	1	E + ORF1ab
Kampen	Kampen-14	Sputum	17	1	E + ORF1ab
Kampen	Kampen-14	Sputum	18	1	E + ORF1ab
Kampen	Kampen-15	Sputum	11	1	E + ORF1ab
Kampen	Kampen-15	Sputum	12	1	E + ORF1ab
Kampen	Kampen-15	Sputum	13	1	E + ORF1ab
Kampen	Kampen-15	Sputum	14	1	E + ORF1ab
Kampen	Kampen-15	Sputum	16	1	E + ORF1ab
Kampen	Kampen-15	Sputum	17	1	E + ORF1ab
Kampen	Kampen-15	Sputum	18	1	E + ORF1ab
Kampen	Kampen-15	Sputum	19	1	E + ORF1ab
Kampen	Kampen-15	Sputum	20	1	E + ORF1ab
Kampen	Kampen-15	Sputum	21	1	E + ORF1ab
Kampen	Kampen-15	Sputum	22	1	E + ORF1ab
Kampen	Kampen-15	Sputum	23	1	E + ORF1ab
Kampen	Kampen-15	Sputum	25	1	E + ORF1ab
Kampen	Kampen-16	Sputum	3	1	E + ORF1ab
Kampen	Kampen-16	Sputum	4	1	E + ORF1ab
Kampen	Kampen-16	Sputum	5	1	E + ORF1ab
Kampen	Kampen-16	Sputum	6	1	E + ORF1ab
Kampen	Kampen-16	Sputum	7	1	E + ORF1ab
Kampen	Kampen-16	Sputum	8	1	E + ORF1ab
Kampen	Kampen-17	Sputum	13	1	E + ORF1ab
Kampen	Kampen-17	Sputum	14	1	E + ORF1ab
Kampen	Kampen-17	Sputum	18	1	E + ORF1ab
Kampen	Kampen-17	Sputum	20	0	E + ORF1ab
Kampen	Kampen-17	Sputum	21	1	E + ORF1ab
Kampen	Kampen-17	Sputum	24	1	E + ORF1ab
Kampen	Kampen-17	Sputum	25	0	E + ORF1ab
Kampen	Kampen-17	Sputum	26	1	E + ORF1ab
Kampen	Kampen-17	Sputum	29	0	E + ORF1ab
Kampen	Kampen-17	Sputum	30	1	E + ORF1ab
Kampen	Kampen-17	Sputum	31	0	E + ORF1ab
Kampen	Kampen-17	Sputum	32	1	E + ORF1ab
Kampen	Kampen-17	Sputum	33	0	E + ORF1ab
Kampen	Kampen-17	Sputum	34	0	E + ORF1ab
Kampen	Kampen-17	Sputum	35	0	E + ORF1ab
Kampen	Kampen-17	Sputum	36	0	E + ORF1ab
Kampen	Kampen-17	Sputum	37	0	E + ORF1ab
Kampen	Kampen-18	Upper respiratory	4	1	E + ORF1ab
Kampen	Kampen-18	Upper respiratory	7	1	E + ORF1ab
Kampen	Kampen-18	Upper respiratory	10	1	E + ORF1ab
Kampen	Kampen-18	Upper respiratory	12	1	E + ORF1ab
Kampen	Kampen-18	Upper respiratory	15	1	E + ORF1ab
Kampen	Kampen-19	Upper respiratory	3	1	E + ORF1ab
Kampen	Kampen-19	Upper respiratory	4	1	E + ORF1ab
Kampen	Kampen-20	Upper respiratory	12	1	E + ORF1ab
Kampen	Kampen-20	Upper respiratory	15	0	E + ORF1ab
Kampen	Kampen-21	Upper respiratory	12	1	E + ORF1ab
Kampen	Kampen-21	Upper respiratory	14	1	E + ORF1ab
Kampen	Kampen-21	Upper respiratory	19	0	E + ORF1ab
Kampen	Kampen-5	Upper respiratory	5	1	E + ORF1ab
Kampen	Kampen-5	Upper respiratory	6	1	E + ORF1ab
Kampen	Kampen-5	Upper respiratory	7	1	E + ORF1ab
Kampen	Kampen-5	Upper respiratory	8	1	E + ORF1ab
Kampen	Kampen-5	Upper respiratory	10	1	E + ORF1ab
Kampen	Kampen-5	Upper respiratory	11	1	E + ORF1ab
Kampen	Kampen-5	Upper respiratory	13	1	E + ORF1ab
Kampen	Kampen-5	Upper respiratory	15	1	E + ORF1ab
Kampen	Kampen-5	Upper respiratory	16	1	E + ORF1ab
Kampen	Kampen-5	Upper respiratory	17	1	E + ORF1ab
Kampen	Kampen-5	Upper respiratory	18	1	E + ORF1ab
Kampen	Kampen-5	Upper respiratory	19	1	E + ORF1ab
Kampen	Kampen-5	Upper respiratory	20	1	E + ORF1ab
Kampen	Kampen-6	Upper respiratory	8	1	E + ORF1ab
Kampen	Kampen-6	Upper respiratory	11	1	E + ORF1ab
Kampen	Kampen-22	Upper respiratory	15	1	E + ORF1ab
Kampen	Kampen-22	Upper respiratory	18	1	E + ORF1ab
Kampen	Kampen-22	Upper respiratory	26	0	E + ORF1ab
Kampen	Kampen-8	Upper respiratory	10	1	E + ORF1ab
Kampen	Kampen-8	Upper respiratory	12	1	E + ORF1ab
Kampen	Kampen-9	Upper respiratory	5	1	E + ORF1ab
Kampen	Kampen-9	Upper respiratory	9	1	E + ORF1ab
Kampen	Kampen-10	Upper respiratory	7	1	E + ORF1ab
Kampen	Kampen-11	Upper respiratory	11	1	E + ORF1ab
Kampen	Kampen-23	Upper respiratory	5	1	E + ORF1ab
Kampen	Kampen-23	Upper respiratory	6	1	E + ORF1ab
Kampen	Kampen-23	Upper respiratory	11	1	E + ORF1ab
Kampen	Kampen-23	Upper respiratory	12	0	E + ORF1ab
Kampen	Kampen-24	Upper respiratory	10	1	E + ORF1ab
Kampen	Kampen-24	Upper respiratory	13	0	E + ORF1ab
Kampen	Kampen-24	Upper respiratory	23	0	E + ORF1ab
Kampen	Kampen-14	Upper respiratory	7	1	E + ORF1ab
Kampen	Kampen-25	Upper respiratory	8	1	E + ORF1ab
Kampen	Kampen-25	Upper respiratory	20	1	E + ORF1ab
Kampen	Kampen-25	Upper respiratory	22	1	E + ORF1ab
Kampen	Kampen-16	Upper respiratory	3	1	E + ORF1ab
Kampen	Kampen-16	Upper respiratory	9	1	E + ORF1ab
Kampen	Kampen-17	Upper respiratory	17	1	E + ORF1ab
Kampen	Kampen-26	Upper respiratory	10	1	E + ORF1ab
Kampen	Kampen-26	Upper respiratory	12	1	E + ORF1ab
Kampen	Kampen-26	Upper respiratory	13	1	E + ORF1ab
Kampen	Kampen-26	Upper respiratory	14	1	E + ORF1ab
Kampen	Kampen-26	Upper respiratory	16	1	E + ORF1ab
Kampen	Kampen-26	Upper respiratory	17	1	E + ORF1ab
Kampen	Kampen-26	Upper respiratory	24	1	E + ORF1ab
Kampen	Kampen-27	Upper respiratory	3	1	E + ORF1ab
Kampen	Kampen-27	Upper respiratory	5	1	E + ORF1ab
Kampen	Kampen-27	Upper respiratory	6	1	E + ORF1ab
Kampen	Kampen-27	Upper respiratory	7	1	E + ORF1ab
Kujawski	Kujawski-1	Sputum	0	1	N
Kujawski	Kujawski-1	Sputum	7	1	N
Kujawski	Kujawski-5	Sputum	2	1	N
Kujawski	Kujawski-7	Sputum	7	1	N
Kujawski	Kujawski-7	Sputum	9	1	N
Kujawski	Kujawski-7	Sputum	11	1	N
Kujawski	Kujawski-7	Sputum	13	1	N
Kujawski	Kujawski-7	Sputum	14	1	N
Kujawski	Kujawski-7	Sputum	17	1	N
Kujawski	Kujawski-7	Sputum	20	0	N
Kujawski	Kujawski-7	Sputum	23	0	N
Kujawski	Kujawski-7	Sputum	28	1	N
Kujawski	Kujawski-8	Sputum	3	1	N
Kujawski	Kujawski-8	Sputum	5	1	N
Kujawski	Kujawski-8	Sputum	7	1	N
Kujawski	Kujawski-8	Sputum	17	0	N
Kujawski	Kujawski-9	Sputum	2	1	N
Kujawski	Kujawski-11	Sputum	10	1	N
Danis	Danis-2	Nasal	8	1	NA
Danis	Danis-2	Nasal	9	1	NA
Danis	Danis-2	Nasal	10	1	NA
Danis	Danis-2	Nasal	11	1	NA
Danis	Danis-2	Nasal	12	1	NA
Danis	Danis-2	Nasal	13	1	NA
Danis	Danis-2	Nasal	14	0	NA
Danis	Danis-2	Nasal	15	0	NA
Danis	Danis-2	Nasal	16	0	NA
Danis	Danis-2	Nasal	17	0	NA
Danis	Danis-2	Nasal	18	0	NA
Danis	Danis-2	Nasal	19	0	NA
Danis	Danis-2	Nasal	20	0	NA
Danis	Danis-3	Nasal	5	1	NA
Danis	Danis-3	Nasal	6	1	NA
Danis	Danis-3	Nasal	7	1	NA
Danis	Danis-3	Nasal	8	1	NA
Danis	Danis-3	Nasal	9	1	NA
Danis	Danis-3	Nasal	10	1	NA
Danis	Danis-3	Nasal	11	0	NA
Danis	Danis-3	Nasal	12	0	NA
Danis	Danis-3	Nasal	13	0	NA
Danis	Danis-3	Nasal	14	0	NA
Danis	Danis-3	Nasal	16	0	NA
Danis	Danis-5	Nasal	9	1	NA
Danis	Danis-5	Nasal	11	1	NA
Danis	Danis-5	Nasal	12	1	NA
Danis	Danis-5	Nasal	13	1	NA
Danis	Danis-5	Nasal	14	1	NA
Danis	Danis-5	Nasal	15	0	NA
Danis	Danis-5	Nasal	16	1	NA
Danis	Danis-5	Nasal	17	0	NA
Danis	Danis-6	Nasal	7	1	NA
Danis	Danis-6	Nasal	9	1	NA
Danis	Danis-6	Nasal	10	1	NA
Danis	Danis-6	Nasal	11	0	NA
Danis	Danis-6	Nasal	12	0	NA
Danis	Danis-6	Nasal	13	0	NA
Danis	Danis-13	Nasal	4	0	NA
Danis	Danis-13	Nasal	5	0	NA
Danis	Danis-13	Nasal	6	0	NA
Danis	Danis-13	Nasal	7	0	NA
Danis	Danis-13	Nasal	9	0	NA
Danis	Danis-13	Nasal	10	0	NA
Danis	Danis-13	Nasal	11	0	NA
Danis	Danis-13	Nasal	12	0	NA
Danis	Danis-13	Nasal	13	0	NA
Danis	Danis-13	Nasal	14	0	NA
Danis	Danis-13	Nasal	15	0	NA
Danis	Danis-13	Nasal	16	0	NA
